# Supplementary material for: Characterization and expression profiling of ATP-binding cassette transporter genes in the diamondback moth, Plutella xylostella (L.)
Source: BMC Genomics. 2016 Sep 27;17:760. doi: 10.1186/s12864-016-3096-1 (PMC5039799; doi:10.1186/s12864-016-3096-1)
Supplement: Additional file 1: — Protein sequences of the 82 ABC transporters of P. xylostella. (FA 17 kb) [file 12864_2016_3096_MOESM10_ESM.fa]

>HsABCF1    
MPKAPKQQPPEPEWIGDGESTSPSDKVVKKGKKDKKIKKTFFEELAVEDKQAGEEEKV LKEKEQQQQQQQQQQKKKRDTRKGRRKKDVDDDGEEKELMERLKKLSVPTSDEED EVPAPKPRGGKKTKGGNVFAALIQDQSEEEEEEEKHPPKPAKPEKNRINKAVSEEQQPAL KGKKGKEEKSKGKAKPQNKFAALDNEEEDKEEEIIKEKEPPKQGKEKAKKAEQGSEEEGE GEEEEEEGGESKA DDPYAHLSKKEKKKLKKQMEYERQVASLKAANAAEND FSVSQAEMSSRQAMLENASDIKLEKFSISAHGKELFVNADLYIVAGRRYGL VGPNGKGKTTLLKHIANRALSIPPNIDVLLCEQEVVADETPAVQAVLRADTKRLKLLEE ERRLQGQLEQGDDTAAERLEKVYEELRATGAAAAEAKARRILAGLGFDPEM QNRPTQKFSGGWRMRVSLARALFMEPTLLMLDEPTNHLDLNAVIWLNNYLQGWRK TLLIVSHDQGFLDDVCTDIIHLDAQRLHYYRGNYMTFKKMYQQKQKELLKQYEKQEKKLK ELKAGGKSTKQAEKQTKEALTRKQQKCRRKNQDEESQEAPELLKRPKEYTVR FTFPDPPPLSPPVLGLHGVTFGYQGQKPLFKNLDFGIDMDSRICIVGPNGVGKSTL LLLLTGKLTPTHGEMRKNHRLKIGFFNQQYAEQLRMEETPTEYLQRGFNLPYQDARKC LGRFGLESHAHTIQICKLSGGQKARVVFAELACREPDVLILDEPTNNLDIESIDALGEA INEYKGAVIVVSHDARLITETNCQLWVVEEQSVSQIDGDFEDYKREVL EALGEVMVSRPRE
>HsABCF2    
MPSDLAKKKAAKKKEAA KARQRPRKGHEENGDVVTEPQVAEKNEANGRETTEVDLLTKELEDFEM KKAAARAVTGVLASHPNSTDVHIINLSLTFHGQELLSDTKLELNSGRRYGL IGLNGIGKSMLLSAIGKREVPIPEHIDIYHLTREMPPSDKTPLHCVMEVDTERAMLEKE AERLAHEDAECEKLMELYERLEELDADKAEMRASRILHGLGFTPAM QRKKLKDFSGGWRMRVALARALFIRPFMLLLDEPTNHLDLDACVWLEEELKTFKR ILVLVSHSQDFLNGVCTNIIHMHNKKLKYYTGNYDQYVKTRLELEENQMKRFHWEQ DQIAHMKNYIARFGHGSAKLARQAQSKEKTLQKMMASGLTERVVSDKTLS FYFPPCGKIPPPVIMVQNVSFKYTKDGPCIYNNLEFGIDLDTRVALVGPNGAGKSTL LKLLTGELLPTDGMIRKHSHVKIGRYHQHLQEQLDLDLSPLEYMMKCYPEIKEKEEMRKI IGRYGLTGKQQVSPIRNLSDGQKCRVCLAWLAWQNPHMLFLDEPTNHLDIETIDALADA INEFEGGMMLVSHDFRLIQQVAQEIWVCEKQTITKWPGDILAYKEHLK SKLVDEEPQLTKRTHNV
>HsABCF3    
MATCAEILRSEFPEIDGQVFDYVTGVLHS GSADFESVDDLVEAVGELLQEVSGDSKDDAGIRAVCQRMYNTLRLAEPQSQGNS QVLLDAPIQLSKITENYDCGTKLPGLLKREQSSTVNAKKLEKAEARL KAKQEKRSEKDTLKTSNPLVLEEASAS QAGSRKESRLESSGKNKSYDVRIENFDVSFGDRVLLAGADVNLAWGRRYGL VGRNGLGKTTLLKMLATRSLRVPAHISLLHVEQEVAGDDTPALQSVLESDSVREDLLRR ERELTAQIAAGRAEGSEAAELAEIYAKLEEIEADKAPARASVILAGLGFTPKM QQQPTREFSGGWRMRLALARALFARPDLLLLDEPTNMLDVRAILWLENYLQTWPS TILVVSHDRNFLNAIATDIIHLHSQRLDGYRGDFETFIKSKQERLLNQQREYEAQQ QYRQHIQVFIDRFRYNANRASQVQSKLKMLEKLPELKPVDKESEVV MKFPDGFEKFSPPILQLDEVDFYYDPKHVIFSRLSVSADLESRICVVGENGAGKSTM LKLLLGDLAPVRGIRHAHRNLKIGYFSQHHVEQLDLNVSAVELLARKFPGRPEEEYRHQ LGRYGISGELAMRPLASLSGGQKSRVAFAQMTMPCPNFYILDEPTNHLDMETIEALGRA LNNFRGGVILVSHDERFIRLVCRELWVCEGGGVTRVEGGFDQYRALLQ EQFRREGFL
>Tu20g02610 
MPSDSKKKREAKKKEQA KAREGTKKADAPQTNGVTNSGKGDDGNYEEEIIKKIERDMD LNAEYRSCTGVLGVHPRSRDIKIDNFSLTFHGCEILTDTKLELNCGRRYGL IGLNGSGKSTLLAAIGKREIPIPEQIDIYHLTREIPPSNKSALEAVLDVDQERARLEKL AEELIQNDDEESQDQLMDIYERLDEIGADKAQAKAAYILHGLGFDKEM QAKACKDFSGGWRMRIALARALYVKPHLLLLDEPTNHLDLDACVWLEEELKTYKR ILVMVSHSQDFMNGVCTNIIHLYSLKLHYYGGNYDAFVKTRLELLENQMKRYNWEQ SQIAHMKEYIARFGHGSAKLARQAQSKEKTLAKMVAGGLTEKVVSDKTLT FYFPSCGGIPPPVIMVQNVSFRYKEDGPWIYKNLEFGVDLDSRIALVGPNGAGKSTL LKLIYGELVPNDGLIRKNSHLRLGRYHQHLHELLDLDLSALDYMLKAFPEVKEREEMRKI IGRYGLTGRQQICPIRQLSDGQRCRVVFAWLAWQVPHMLLLDEPTNHLDIETIDALADA INDFDGGLMLVSHDFRLISQVAKEIWICENQTVTKWTKGILAYKEHLK KRIMKENARPE
>Tu29g00620 
MSDRKTKRKEKLAKQLEEQMKELALEN SAFSVSTSNNQNAQAIDNAIKIENFSISAGGKELFVNASLNITFGRRYGL VGPNGHGKTTLLRHMAEKKDLGLPPDLHVLLCEQEVMADETPAVEVLLKSDDRITKLQKE LEDLQNADNPDQDRINEIYTELNALGADSAEARARRILAGLGFSTKEM QDRPTKNFSGGWRMRVSLARALFIEPTLLLLDEPTNHLDLNAVIWLDNYLQGWKK TLLVVSHDQSFLDNVCSDIIHLDQKKLYSYRGNYTQFKKMYVQKKSELQKEYEKQEK KLRELKKKGTSGKQAEKSVKEQQSRKQGEVQVGELIQRPKDYIVK FRFTDPTPLNPPILGLHDVDFAYNRNGPLLFTKLNFGVDMSSRIAIVGPNGVGKSTF LKLLSGELEPLSGELRANHRARISKFDQHSGEHLNPEETPTEFLMRIFNKTYQEARKQ LGSFGLVGHAHTIPCGQLSGGQKSRVALCEMALKGPHILIMDEPTNNLDLESIDALADA INKFSGGVVIVTHDERLIRETECQLWVVENKTIEEIDGDFDDYREELL NALGETVNNPSISAKLAGAI
>Tu32g00490 
MSKTEDIINLNFPLIDEDVSSYIFNVLKE GKNEFHDREDIFECLGEVFMDVTNGVKKEDEIKDICDQLLQSLHIGEEKSKKTSN GTGPDGHRALPKSILLGEMLSNMTGNLEEYKSIWCPQRELPSQVDQKKLEKAEAKI KTKQERRDAAEGTTTIGIVVPGLQTNKEAS ANQMINRRDVKIDETGRCKDIRIENFDISFGNKLLLSGADLILSYGRRYGL VGRNGIGKSTLLKMISNGSLIIPKHISVLHVEQEVVGNETSALDAVLECDLARASLLAE EKRLLAIKDGSEDVNAKLEKVYADLNATEADKAPARAASILAGLGFTETM QRKATKEFSGGWRMRIALARALFSKPDLLLLDEPTNMLDMKAIIWLENYLIKSWTS TLLVVSHDRQFLNSVPTNVLYFHNQRIDPYAGNYDNFVKVKREKMKNQEREYESQM DFRKHTQEFIDKFRYNAKRASLVQSKIKMLEKLPILKPVEKEEKVV LKFPECEPLSGAPILQLDEVSFGWGDGEDVLHKISLNANLQSRICIVGDNGSGKTTL LKLLIGDISPRSGERKAHRNLKIGYFSQHHIDQLTMGQCSIEFLASKFPGKPIEQYRSY LGKFGVSGDLGLQPIESLSGGQKSRVAFAVMALANPQLIILDEPTNHLDVETVEALGDA INKYNGGVMLVSHDETLIQMVCKELWLVKNKKVLSLEGGFEEYRLLIE KELEDVK
>DmCG9281 
MSSAAKKREAQK KKDARNKKIQQIPSTKKANGVPERELTEEEKLCAKLEEEAR ISAEARSCTGSLAVHPRSRDVKIANFSITFFGSELLQDTMLELNCGRRYGL IGLNGCGKSSLLAVLGGREVPVPPHIDIFHLTREIPASSKSALQCVMEVDEERIKLEKL AEELAMSEEDDAQEQLIDIYERLDDMSADLAEVKAARILHGLGFDKAM QQKQAKDFSGGWRMRIALARALFVKPHLLLLDEPTNHLDLDACVWLEEELKTYKR ILVLISHSQDFLNGVCTNIIHLTGKRLKYYTGNYEAFVRTRMELLENQMKQYNWEQ DQISHMKNYIARFGHGSAKLARQAQSKEKTLAKMVAQGLTEKVSDDKVLN FYFPSCGKVPPPVIMVQNVNFRYNDETPWIYKNLEFGIDLDTRLALVGPNGAGKSTL LKLLYGDLVPTSGMIRKNSHLRIARYHQHLHELLDLDASPLEYMMRAFPDVKEKEEMRKI IGRYGLTGRQQVCPIRQLSDGQRCRVVFAWLAWQVPHLLLLDEPTNHLDMETIDALADA INDFDGGMVLVSHDFRLINQVAEEIWVCEKETVTKWKGGILDYKDHLK NKITSENEKKAKAGK
>DmCG1703 
MSKAKGKKKERFDDDEEQLEKVQEKKPPTSKKGGKKGKRGGGGGDSSDEDVTTRNRDNED LESIASSNQSKQQTAGKKQAKKGKKGKRNNDWSDEDEKPEKSLPANDLDDEDDDE APLASKPAAKKPQPSKKNKKNKKKNDDFSDEDKPELDLDDLDNEEDEVEVVAVKPASKKS KKKQQAQQKNMFAMSDDEEDEVADDLPNDSEEEEKEQLSNKAAKESKKEQQKQPEKEVEE QKVEQVLSEKVAAVSLKEKTPEPVPKAEPEPESEPQ PDEEADAEVDSKFEESKEAKEKKLTHKEKKKQKKQQEYERQMELMTKKGGAG HSDLDNNFTMSQVQKSAGQKAALEQAVDIKIENFTISAKGNDLFVNANLLIAHGRRYGL VGPNGHGKTTLLRHIATRAFAIPPNIDVLLCEQEVVATDKTAINTILEADVRRTEMLKK ADELEKQFVAGDLTVQEELNDTFAELKAIGAYSAEARARRILAGLGFSKEM QDRPTNKFSGGWRMRVSLARALYLEPTLLMLDEPTNHLDLNAVIWLDNYLQGWKK TLLIVSHDQSFLDNVCNEIIHLDQKKLQYYKGNYSMFKKMYVQKRREMIKEYEKQEKRLR ELKAHGQSKKAAEKKQKESLTRKQEKNKSKQQKQDEDEGPQELLARPKEYIVK FRFPEPSQLQPPILGVHNVTFAFPSQKPLFIKVDFGIDLTSRVAIVGPNGVGKSTF LKLLLGELEPQEGEQRKNHRLHVGRFDQHSGEHLTAEESAAEYLQRLFNLPHEKARKA LGSFGLVSHAHTIKMKDLSGGQKARVALAELCLSAPDVLILDEPTNNLDIESIDALAEA INEYEGGVIIVSHDERLIRETGCTLYVIEDQTINEIVGEFDDYRKEVL DSLGEVVNNPSVVANAAVLQ
>DmCG9330 
MSEYTSILQREFPKIDHELLTYVVGVLTG SEEDFESGDDIFEAVGDILQSVDCDRSEESVRTLCEQFLNIMKNNEVN VERKVLNAPVNIEEMAKNMERLDKDMQSIWVANKDGANKVDSKKLGKAEAKL QQKQEKRQEVNKHGMIPVAVKLQTATAS QVTNKKNTKLDQKGLNRSMDIKIENFDLAFGEKVLLQNANLLLSYGRRYGL VGRNGLGKTTLLRMIAERQLQIPSHISVLHVEQEVVGDDTPAVESVLECDTERTRLLTR EKEILAALNNGVQDATLSNELSETYASLQNIEADKAVARASVILKGLGFDADM QLRPTKSFSGGWRMRLALARALFSKPDLLLLDEPTNMLDIKAIIWLENYLQTWAT TILVVSHDRNFLDTVPTDIIHLHSQELEAYKGNYEQFEKTKTEKLKSQRREYEAQM AHRAHVQDFIDRFRYNANRASSVQSKIKMLEKLPELKPVEKETVVT LKFPEVEPLNPPVLAISEVTFRYNPEDPLPIFKGVNLSATSDSRICIVGENGAGKSTL LKIIVGQLSTIHGNIVLHRGLRIGYFAQHHVDHLNMNVTCVGVLAELFPGRPDEEYRRQ LGSFGISGPLALQSIASLSGGQKSRVALAKMCMAEPNFLVLDEPTNHLDIETIDALGRA INAFKGGVILVSHDERLIKVVCKELWVCGNRTVRAIEGGLDEYKREVY KEIEANS
>DpOGS201401-PA
MPSDAKKRAQQKKKEQATNRNKKPVARVTTAETNGSTNGAVKEDRELTAEEALCLKLEEE
AKMNSEARSCTGSLAVHIRSRDIKIANFSITFYGSELLQDTLLELNCGRRYGLVGLNGCG
KSSLLAVLGRREVPIPDHIDIFHLTREMPASDKTALQCVMEVDEERIKLERLAEELAQCD
DDESQEQLLDVYDRLDDLSADTAEARAAHILHGLGFSKEMQQKATKDFSGGWRMRIALAR
ALYVKPHLLLLDEPTNHLDLDACVWLEEELKQYKRILVLISHSQDFLNGVCTNIIHMSKR
RLKYYTGNYEAFVRTRMELLENQMKQYNWEQDQIAHMKNYIARFGHGSAKLARQAQSKEK
TLAKMVAQGLTEKVTDDKILNFYFPSCGKVPPPVIMVQNVSFRYTDSGPWIYKNLEFGID
LDTRLALVGPNGAGKSTLLKLLYGDLVPSTGMIRKNSHLRIGRYHQHLHELLDLDLSPLE
YMMKEFPEVREREEMRKIIGRYGLTGRQQVCPMRQLSDGQRCRVVFAWLAWQTPHLLLMD
EPTNHLDMETIDALADAINDFDGGMVLVSHDFRLINQVAEEIWICENGTVTKWQGGILKY
KDHLKSKILKDNADNAAKFNRK
>DpOGS202121-PA
MAQCGEFLKSHFPVMDEELKKYIEDILDNSAGEFEDTEEVFEAVGEILQGISQKSEDDIR
EICDMLLKMMQPDKNSNINGPRKVLDAPITLSSMNTPIQDAEDMKSIWVQTRDDTLKVDA
KKLEKAEAKLQQKQQKQKDAKLPVSAPVLQTATASQVTSKKDSKLEAKGTNRTQDIRIEN
FDIAYGDRVLLQGADLVLAFGRRYGLVGRNGLGKTTLLRMISSKQLKIPSHISILHVEQE
VVGDDTIALQSVLECDTVRENLLRREKEITAAINSGSTDQNLSTELSEVYAQLENIEADK
APARASIILSGLGFTPEMQTRSTKTFSGGWRMRLALARALFSKGNYDQFHKTKTEKHKNQ
QREYEAQQQHRAHTQEFIDRFRYNANRASSVQSKIKMLEKLPELKPVEKEIDVVLRFPET
EPLSPPILQLNEVGFYYSKDKVIFSNVNLGATLESRICIVGDNGAGKTTLLKIIMGILSP
TSGIRSVHRGLKFGYFSQHHVDQLEMNVNSVELLQKSYPGKTVEEYRRQLGSFGVSGDLA
LQTIGSLSGGQKSRVAFARMCMGNPNFLVLDEPTNHLDIETIEALGKGINKYTGGVILVS
HDERLIRMVCRELWVCGGGSVTSIEGGFDEYRKIVERELEANK
>DpOGS213110-PA
MSKKKGNKKKVELDDDFEETKNIIETSDITSKSKGKGKKKSKAVNDFSDGDDGDNLKKAP
LSDEEDLPKPVKKSQKKAKKSLEQLSEDENDDKSAKSSTTSTANKSLSKQSKKKKGKGKK
DDWSEENSDIDIKGEEPEEEVIKPVTKKKGKNKKKVTVAESSDDEDLEDSKSIVSNVSSN
AQSVKSKNKKGKDKKDDWPDEESDKELKMESEDEEDVLKPIVKKGKHRKKNNIDDIEEEL
KKFEIKEEEPEEQEDKLEEKTEKKLSHKEKKKLKKQQEYEKQMELLTKKGGQGHSELDAN
FTVSQAQKTAGQMAALENAVDIKVENFSISAKGQDLFVNATLLIANGRRYGLVGPNGHGK
TTLLRHLAQRAFPLPPHIDILLCEQEVTASDMSAVDTLLESDVKRTELLKECKELEADIE
NGDLKKQDRLNEVYAELKAIGADSAEPRARRILAGLGFSREMQDRATKNFSGGWRMRVSL
ARNGNNKIKNVLEFLCDKCNKNTFNLLLQKKISHQVLYFYNEQTQKIVFFPTYLVDPIVN
LYSSTRHVTTYCVTLNSPFIVYLILETHPHEMLSLSLAGTNIIYLDMLYYQEKKQKDALT
RKQEKNRSKSQREEAEDGAAPVTLLQRPKDYLVKFSFPDPPPLQPPILGLHNVDFFFPGQ
KPLFREVDFGIDLNSRIAIVGPNGVGKSTFLKLLVGELSPIRGDLIRNHRLRIGRFDQHS
GEHLTAEESPVEYLQRLFGLQYEKARKALGTFGLQSHAHTIKMKDLSGGQKARVALAELT
LMAPDVIILDEPTNNLDIESIDALAEAINAYKGGVVIVSHDERLIRETDCALYVIEDQTI
NEVDGDFDDYRKELLESLGETVNSPSIIANAAVQQ
>HmEL006544-RA
MAKKKGSKKNQDFDDDVEEKKSIDETSDITSKNKGKGKKKGKVNIDTSDVEDGDSAKKGYISDDELDVKPVKKSQKKAKKKGGDISDDEHDDNKSIVSNATSTQSKTPKQNKKKKGKGKKDDDWSEENSDTELKEISDEEIAKPVSKKKAKNKKKSAVADSSDDEDDSKSVVSNVSSNAAQPVKTKSKKGKGKKEEWPDEESDKELKIDSEEDEDVLKPVVKSKVKHRKKNNIDDIEEELKKFEIKEEEPEPEPEDVKQPEKSSEKAEPEKKMSHKEKKKLKKQQEYEKQVELLTKKGGQGHSELDANFTVSQAQKSAGQMAALENAVDIKVENFSISAKGKDLFVNATLLVANGRRYGLVGPNGHGKTTLLRHLAQRAFPLPPHIDILLCEQEVTASDMSAVDTLLESDVKRTELLNECKELELEIEKGDLKKQERLNEVSKDKNIALYIEPTLLLLDEPTNHLDLNAVIWLDNYLQGWKKTLLVVSHDQSFLDNVCNEIIHLDQQKLLYYKGNYSMFKKMYAQKRKEMIKEFEKQEKRIKEMKAHGQSKKAAKPLFKQVDFGIDLNSRIAIVGPNGVGKSTFLKLLVEYLQRLFGLQYEKARKALGTFGLASHAHTIKMKDLSGGQKARVALAELTLMAPDVVILVDGDFDDYRKELLESLGETINSPSIIANAAVLQ
>HmEL014601-RA
MFHGLLEFTPKGANEQAKLRAVLLQGADLVLAFGRRYGLVGRNGLGKTTLLRMISSKQLKIPSHISILHVEQEVVGDNTIALQSVLECDTVREGLLRREKEITVAINSGSTDTNLSTELSEVYAQLENIEADKAPARASIILSGLGFTPDMQARATKTFSGGWRMRLALARALFSKPDLLLLDEPTNMLDIKAIIWLENYLQNWPTTLLVVSHDRNFLDTVPTDIMHLHTQRIDTYRGNYDQFHKTKTEKHKNQQREYEAQQQHRAHTQEFIDRFRYNANRASSVQSKIKMLEKLPELKPVEKEIDVVLRFPETEPLSPPILQLNEVGFYYSKDKVIFSNVNLGATLESRICIVGDNGAGKTTLLKIIMGILSPSSGIRSVHRGLKFGYFSQHHVDQLEMNVNSVELLQRSYPGKTIEEYRRQLGSFGVSGDLALQTIASLSGGQKSRVAFARMCMGNPNFLVLDEPTNHLDIETIEALGKGINKYTGGVILVSHDERLIRMVCKELWVCGGGSVTSIEGGFDEYRKIVERELEAQNNK
>HmEL012851-RA
MPSDAKKRAQQKKKDQANNRSKKPVARVTNAETNGSENGTGKEERELTAEEALCLKLEAEAKMNSEARSCTGSLAVHPRSRDVKIANFSITFYGSELLQDTLLELNCGRRYGLVGLNGCGKSSLLSALGRREVPIPEHIDIFHLTREMPASDKTALKCVMEVDEERIKLEKLAEELAHCEDDEQLLDVYDRLDDLSADTAEARAANILHGLGFTKEMQQKATKDFSGGWRMRIALARALYVKPHLLLLDEPTNHLDLDACVWLEEELKQYKRILVLISHSQDFLNGVCTNIVHMSKRRLKYYTGNYEAFVRTRMELLENQMKQYNWEQDQIAHMKNYIARFGHGSAKLARQAQSKEKTLAKMVAQGLTEKVVDDKILNFYFPSCGKVPPPVIMVQLVPSTGMIRKNSHLRIGRYHQHLHELLDLDLSPLDYMMKQFPDVREREEMRKIIGRYGLTGRQQTPHLLLLDEPTNHLDMETIDALGDAINEFDGGMVLVSHDFRLINQVAEEIWICENGTVTKWQGGILKYKDHLKSKILKENAANAAKIRK
>BmGA007869-PA
MSKKKGNKKN QDLDDDFDEK PSVVNEKTEL TSKNKGKGKK KNKTGDCSDS DEENIKKVPV
SDEEDVPKPA AKKSQKKGKS KKKGADRSDD EEDDNKSIIN NTTNVSSKPA KLAKKKKGKG
KKDDDWSSEG SDVDLKMASD EDVAKPVGKK KTKNKKKIIE AQSSDEDDDH DDTKSVVSNV
SSNAPKKANK HTKAKGKKDD LPDEDSDKEL KIEASEDDEL VIPLVKSKGK HKKKNNMDDI
EAELKKFEIK DPEHEEKSLK GKDKKKKRQE DESIVEEKDD DKVTELPSKE KEDSVEKKLS
HKEKKKLKKQ QEYEKQMELM TKKGGQGHSE LDANFTVSQA QKTAGQMAAL ENAVDIKVEN
FSISAKGKDL FLNANLLIAN GRRYGLVGPN GHGKTTLLRH LAQRAFPLPP HIDILLCEQE
VTASDMSAVD TLLESDVKRT ELLKECKELE AETEKGNLSK QDRLNEVYAE LKAIGADAAE
PRARRILAGL GFSREMQDRP TKNFSGGWRM RVSLARALYI EPTLLLLDEP TNHLDLNAVI
WLDNYLQGWK KTLLVVSHDQ SFLDNVCNEI IHLDQQKLFY YKGNYSMFKK MYAQKRKEMI
KEYEKQEKRI KELKAHGQSK KQAEKKQKDA LTRKQEKNRS KAQREDEDGA APVALLQRPK
EYIVKFSFPD LSPLQPPILG LHDVDFNFPG QKPLFKGVNF GIDLNSRIAI VGPNGVGKST
FLKLLVGELT PIRGELFKNH RLRIGRFDQH SGEHLTAEET PAEYLQRLFG LQYEKARKAL
GTFGLASHAH IIKMKDLSGG QKARVALAEM TLMGPDVIIL DEPTNNLDIE SIDALAEAIN
DYKGGVVIVS HDERLIRETD CALYVIEDQT INEVDGDFDD YRKELLESLG ETVNSPSIIA
NQAVQQ
>BmGA006964-PA
MLQPDKGSKN NGPTKILDAP IHLASMTQTN YNDTDDLKSI WMQTRDDSLK VDARKLEKAE
AKLQQKQQKQ KEVKAPTATP ILQTATASQV TSKKDSKLEA KGTNRTQDIR IENFDIAYGD
RVLLQGADLI LAFGRRYGLV GRNGLGKTTL LRMISSKQLK IPSHITILHV EQEVVGDDTI
ALQSVLECDT IREGLLKKER DITAAINNGS TDPQLSSELS SIYVQLQNIE ADKAPARASV
ILNGLGFTTE MQARPTKTFS GGWRMRLALA RALFSTPDLL LLDEPTNMLD IKAIIWLENY
LQKWPTTLLV VSHDRNFLDT VPTDIMHLHT QRIDTYRGNY EQFHKTKTEK LKNQQREYEA
QQQHRAHTQE FIDRFRYNAN RASSVQSKIK MLDKLPELKP VEKEIDVVLR FPETEPLSPP
ILQLNEVGFY YSKDKVIFTN VNLGATLESR ICIVGDNGAG KTTLLKIIMG ILSPTNGIRT
VHRGLKFGYF SQHHVDQLEM NVNSVELLRN SYPGKPIEEY RRQLGSFGVS GDLALQTIGS
LSGGQKSRVA FARMCMGNPN FLVLDEPTNH LDIETIEALG KGINKYTGGV ILVSHDERLI
RMVCKELWVC GNGCVTSIEG GFDEYRKIVE RELEAQNK
>BmGA002004-PA
MPSDAKKRAQ QKKKEQASGR NKKPVVRVTN EDENGIGTNG ISREDRELTA EEALCLKLEA
EAKMNSEARS CTGSLAVHPR SRDIKIANFS ITFYGSELLQ DTLLELNCGR RYGLVGLNGC
GKSSLLAALG RREVPIPEHI DIFHLTREMP ASDKTALQCV MEVDEERVKL EKLAEMLAHC
EDDESQEQLM DVYDRLDDLS ADTAEARAAN ILHGLGFTKE MQQKATKDFS GGWRMRIALA
RALYVKPHLL LLDEPTNHLD LDACVWLEEE LKHYKRILVL ISHSQDFLNG VCTNIVHMSK
RRLKYYTGNY EAFVRTRMEL LENQMKQYNW EQDQIAHMKN YIARFGHGSA KLARQAQSKE
KTLAKMVAQG LTEKVVDDKI LNFYFPSCGK VPPPVIMVQN VSFRYTDSGP WIYKNLEFGI
DLDTRLALVG PNGAGKSTLL KLLYGDLVPS TGMIRKNSHL RIGRYHQHLH ELLDLDLSPL
DYMMKEFPEV REREEMRKII GRYGLTGRQQ VCPMRQLSDG QRCRVVFAWL AWQTPHLLLL
DEPTNHLDME TIDALADAIN DFDGGMVLVS HDFRLINQVA NEIWICENGT TTKWEGGILK
YKDHLKSKIL KDNADSAAKI RK
>Ms2.06970-RA
MPSDAKKRAQQKKKEQASNRNKKPVARVTNAEENGSSTNGTKEDRELTAEEALCLKLEAE
AKMNSEARSCTGSLAMHPRSRDIKIANFSITFYGSELLQDTLLELNCGRRYGLVGLNGCG
KSSLLAVLGRREVAIPAHIDIFHLTREMPASDKTALKCVMEVDEERVQLEKLAEELAQSD
DDEAQEQLMDVYDRLEELSADTAEARAAHILHGLGFTKEMQQKATKDFSGGWRMRIALAR
ALYVKPHLLLLDEPTNHLDLDACVWLEEELKHYKRILVLISHSQDFLNGVCTNIIHMSKR
RLKYYTGNYEAFVRTRMELLENQMKQYNWEQDQIAHMKNYIARFGHGSAKLARQAQSKEK
TLAKMVAQGLTEKVVDDKTLNFYFPSCGKVPPPVIMVQNVSFRYTDTSPWIYKNLEFGID
LDTRLALVGPNGAGKSTLLKLLYGDLVPTTGMIRKNSHLRIGRYHQHLHELLDLDLSPLD
YMMKEFPEVREREEMRKIIGRYGLTGRQQRCRVVFAWLAWQTPHLLLLDEPTNHLDMETI
DALADAINDFDGGMVLVSHDFRLINQVAEEIWICENGTVTKWQGGILKYKDHLKSKILKE
NADNAAKIRK
>Ms2.10395-RA
MANFGDFLKSQFPLIDDELKKYVEDILDNSAGEFEDTEEVYEAVGEVLQGISEKSENDIR
AICEELLHMMQPDKTPASNGPRKVLDAPIHLASMTTTLTETDDLKSIWLQTRDDSLKVDA
KKLEKAEAKLQQKQQKQKDAKVPVAAPVLQTATASQVTSKKDNKLEAKGTNRTQDIRIEN
FDIAYGDRVLLQGADLILAFGRRYGLVGRNGLGKTTLLRMISSKQLKIPSHISILHVEQE
VVGDETLALQSVLECDTVRENLLKREKEITAAINNGSTDPNLSTELSEIYVQLENIEADK
APARASVILSGLGFTPQMQARATKTFSGGWRMRLALARALFSKPDLLLLDEPTNMLDIKA
IIWLENYLQNWPTTLLVVSHDRNFLDTVPTDIMHLHTQRIDTYRGNYEQFHKTKSEKLKN
QQREYEAQQQHRAHTQEFIDRFRYNANRASSVQSKIKMLDKLPELKPVEKEVDVVLRFPE
TEPLSPPILQLNEVGFYYSKDKVIFTNVNLGATLESRICIVGDNGAGKTTLLKIIMGILS
PTSGIRSVHRGLKFGYFSQHHVDQLEMNVNSVELLQKSYPGKSIEEYRRQLGSFGVSGDL
ALQTIASLSGGQKSRVAFARMCMGAPNFLVLDEPTNHLDIETIEALGKAINKYTGGVILV
SHDERLIRMVCRELWVCGGGSVASIEGGFDEYRKIVERELEAQNK
>Ms2.13929-RA
MSKKKGNKKNQDFEDDLAKDTQDITSKGKSKGKKKGKGDWSDSEEDNIPKKVQLSDEEDV
PKPAAKKAQKKGKNKKKGGDISDDEHDDTKSVVSNATSTASKPAAKNSKKKKGKGKKDDD
WSSEGSDVELQEEPEEEVKPVSKKKTKNKKKNVEVESDDDDSKSVVSNVSSNTAKPVTKS
KNKKGKGKKEDWPDEESDKELNMEVSEEEELIIPVVKSKGKHKKKNNIDDIEAELKKFEM
KDPEPEEPPVKVKDKKKKAQPESDHEDVSVKEEIEDEDKVENYYKYVIINYPNNAVDIKV
ENFSISAKGKDLFLNANLLIANGRRYGLVGPNGHGKTTLLRHLAQRAFPLPPHIDILLCE
QEVTANDLSAVDTILEADVKRTELLKECKELEAEIEKGNLSKQERLNEVYAELKAIGADS
AEPRARRILAGLGFSKEMQDRATKNFSGGWRMRVSLARALYIEPTLLLLDEPTNHLDLNA
VIWLDNYLQGWKKTLLVVSHDQSFLDNVCNEIIHLDQQKLFYYKGNYSMFKKMYAQKRKE
MIKEYEKQEKRLKDLKAHGQSKKQAEKKQKEALTRKQEKNRTKAQREDEDGAAPAALLQR
PKEYVVKFTFPDPPPLQPPILGLHNVDFNFPGQKPLFNGVDFGIDLSSRIAIVGPNGVGK
STFLKLLVGELSPIRGELIRNHRLRIGRFDQHSGEHLTAEESPAEYLQRLFGLQYEKSRK
ALGTFGLASHAHTIKMKDLSGGQKARVALAELTLMAPDVIILDEPTNNLDIESIDALAEA
INQYKGGVVIVSHDERLIRETECALYVIEDQTINEVDGDFDDYRKELLESLGETINSPSI
IANAAVQQ
>Px002158
MPSDAKKRAQQKKKEQAGSRNKKPVARVTAEENGSASNGTEEHRELTAEEALCLKLEEEAKLNSEARSCTGSLAVHPRSRDVKIANFSITFYGSELLQDTLLELNCGRRYGLVGLNGCGKSSLLSALGRREVPIPEHIDIFHLTREMPASDKTALQCVMEVDQERVKLEKLAEELAHSDDDEAQEQLMDVYERLDELNADTAEARAAHILHGLGFSKQMQNQATKDFSGGWRMRIALARALYVKPHLLLLDEPTNHLDLDACVWLEEELKHYKRILVLISHSQDFLNGVCTNIVHMSKRRLKYYTGNYEAFVRTKMELLENQMKQYNWEQDQIAHMKNYIARFGHGSAKLARQAQSKEKTLAKMVAQGLTEKVTDDKTLNFYFPSCGTVPPPVIMVQNVSFRYTDTSPWIYKNLEFGIDLDTRLALVGPNGAGKSTLLKLLYGDLVPSTGMIRKNSHLRIGRYHQHLHELLDLELSPLEYMMKMFPEVREREDMRKIIGRYGLTGRQQVCPMRQLSDGQRCRVVFAWLAWQTPHLLLLDEPTNHLDMETIDALADAINDFDGGMVLVSHDFRLINQVAEEIWICENERVTKWEGGILKYKDHLKSKILKENAANAAKVRK
>Px001241
MSKKRGNKKNLDLDDDFDDKKKNSVADTHEVTSKSKGKAKKKGKGKSDDWSDSEEQSKKEVGKQTPLSDDDDVPKPASKKSQKKVKNKKKGNDSSEEEFDDTKSEVSNATSTASKSVKSNKKKKGKGKKDDDWSDEGSDVELKEVSEEEIAKPVTKKKAKNKKKTVELSDDEEDDKAVLSDASSEPAKPVTKSNKKNKGKGKKDDLSDDHNSDEELKVETSDHEEVIPEPVTKHKEKHKKGKADEVDDVEEEIKRLNLKETLPDMTPAISEEADDEASKDRKYEKTELGEKKMTHKEKKKLKKQQEYEKQMELMTKKGGQGHSDLDSNFTVSQAQKSAGQMAALENAVDIKVENFTISAKGQDLFVNANLLIANGRRYGLVGPNGHGKTTLLRHLVQRAFPLPPHIDILLCEQEVTASDQSAVHTILEADVKRTELMKECKELETEVENGNMKMQERLNEVYSELKAIGADSAEPRARRILAGLGFSKEMQDRATKNFSGGWRMRGSLARALYIEPTLLLLDEPTNHLDLNAVIWLDNYLQGWKKTLLVVSHDQSFLDNVCNEIIHLDQQKLFYYKGNYSMFKKMLAQKRKEQHKEYEKQEKRLKELKAHGQSKKQAEKKQKEALTRKQEKNRSKSQKEDSEDAAPASLLQRPKEYAVKFSFPDPPPLQPPILGLHNVYFNFPTQKPLFIGVDFGIDLSSRIAIVGPNGVGKSTFLKLLVGDLSPVKGELIRNHRLRIGRFDQHSGEHLTAEESPVEYLQRLFGLQYEKARKALGTFGLASHAHTIKMKDLSGGQKARVALAELTLMAPDVVILDEPTNNLDIESIDALAEAINEYKGGVIIVSHDERLIRETDCTLYVIEDQTINEVDGDFDDYRKELLESLGETINSPSIIANAAIMQ
>Px006766
MSKKRGNKKNLDLDDDFDDKKKNSVADTHEVTSKSKGKAKKKGKGKSDDWSDSEEQSKKEVGKQTPLSDDDDVPKPASKKSQKKVKNKKKGNDSSEEEFDDTKSEVSNATSTASKSVKSNKKKKGKGKKDDDWSDEGSDVELKEVSEEEIAKPVTKKKAKNKKKTVELSDDEEDDKVVLSDASSEPAKPVTKSSKKNKGKGKKDDLSDDHNSDEELNVETSDHEEVIPEPVTKHKEKHKKGKADEVDDVEEEIKRLNLKETLPDMTPVISEEAEDKGSKDAKSEKAESGEKKMTHKEKKKLKKQQEYEKQMELMTKKGGQGHSDLDSNFTVSQAQKSAGQMAALENAVDIKVENFTISAKGQDLFVNANLLIANGRRYGLVGPNGHGKTTLLRHLVQRAFPLPPHIDILLCEQEVTASDQSAVHTILEADVKRTELMKECKELETEVENGNMKVQERLNEVYSELKAIGADSAEPRARRILAGLGFSKEMQDRATKNFSGGWRMRVSLARALYIEPTLLLLDEPTNHLDLNAVIWLDNYLQGWKKTLLVVSHDQSFLDNVCNEIIHLDQQKLFYYKGNYSMFKKMLAQKRKEQHKEYEKQEKRLKELKAHGQSKKQARGFGCGMGVLTFAEHSSEAQRECGAPSAWFHCKCMWSTC
