# Supplementary material for: Characterization and expression profiling of ATP-binding cassette transporter genes in the diamondback moth, Plutella xylostella (L.)
Source: BMC Genomics. 2016 Sep 27;17:760. doi: 10.1186/s12864-016-3096-1 (PMC5039799; doi:10.1186/s12864-016-3096-1)
Supplement: Additional file 3: — Phylogenetic tree and gene structure of ABCs in P. xylostella. The left side of the figure presents the phylogenetic relationship among ABC transporters in P. xylostella and the right, the corresponding gene structures. The green bars represent exons, and black lines represent introns. The digits (0, 1 and 2) on each of the black lines represent three different phases of the introns existed in eukaryotic genes. The length of genes is measured with a scale on the bottom right. Protein sequences used for phylogenetic analysis are provided in the Additional file 1. (FA 30 kb) [file 12864_2016_3096_MOESM12_ESM.fa]

>Tu05g05000  
MNGLKSIQINPPCPMKPVINQPVESSA QLIVSAKNLCVHRKSIS TGDIIILNNINLSIGESSFFSLIGPSGCGKTTFLRCVAGLTRPTSGHLTVLGATVESF DHRLLGYMPQDINLFNNLTIAETIFYFGALQSMPFHQIRTS LNQLSNYFDLPDESCLISDLSGGEARRVSLICALIHKPKLLL LDEPSAGCDPLIRAKMVQLLSQLQLHYKSTIIMTTHYIEEARIADSVSFMRNGSIIEQG SPQLIISSLKVNSLEEAFIKLIKLQKS GYEPDEQLSLCVNQDTLTLKQSFQQICQSYVINPA INYSHRLIS IRLTDCYSVKNRSLARRMVQQYYSSSQSTVSYLASLIILIVLFTY CFGRTPDVINLGLVTKDKS LSPDSLIKIYNNTYPLTITAYNSTSRAERAIRDSQIHGYLLIPEN LFSTSRFRYPGADLDHHIPNVTVMNSNRITYIASGVNPVINILTETL LNQLTRNLTTYLLERHKLNPALNDQMIVRGKPIVDLSRP NDYFNQANHHLPRSIFFCSFIVTSMYALPILYSERRSSLLERTL TTGLHPFQLLIAALIVTSILPLLSNLIILTLPTIISPTVHLRSFWVAWLLLSLSQF GSIATGFFLATLNFDISFIYALLTGFVFVSETLSGFLWPISALPYYIRPLIYLNPYSLP TEAYIQTVVRGLPISSCVCHILGSITFNSVTFFITWIRFVNKVE
>Tu12g03910  
MVQSFSSNNQSTLKVDCDNNSNNIDPCYVDE KILQEGLVARNLCYA IKSVDILNNVDLNLPRGQIYGLLGPSGCGKTTLLRCFIGSIIPQVGDLFIFGRRPYES ELGIPGPNVGYMPQEIALHSNLTVYENLMYFGIVYQIPFGDLTKR CNDLIEKFHLEPFKSQCVRTLSGGQARRLSLLVALLNESPLII LDEPTVGVDPVLRETCWNYLAKLAELQNCTIIVSTHYIEEARKANRIGFMRKGKIIVED EPGRLMNIHSTTSLDQVFFKLCSVRRK STICNPRDLKIFQQRMARAGKNIALGQY PSKSWFPTEIKPSTV SASIKQWLSLWSSLTLNNIFNEFRDPLVLSLQYSVSCWTILLFYF CIGNPPTGLKLAIVNNGSSFID MGSAFIDSINGSMFIKQSYDSFDVAMADARKAPFWGVLWIPED FTETLMLDKSSLNTTIEKVRSGQMKISVDMGNRIVAGMGLRG LFNAFMSFMLSTMKMIGLDEKLASFPIQIAEPIYGSKIS RDYNDFRRTMFPGFVIICTLTLAMAISSIGLINLRTSKTFERLL VAGVSKETMLTVHFVTRLALQIPLILFIICLQCTLIGVDYPDKIIWAIFLFIIQTA IGIVCGIVLSGLSREVVASLYAVSGIFVILTFSTGAIWPLQSISSSFRWIFYCIPGTGS IHAYRSMIYRGWNLLHPKIWPGICIDFVWMTTLTILGFKIYN
>Tu36g00630  
MSQVDCTVSVNCKSDTT KAAVVADKLVLSYAKG EKLFLALNNLSMNIPQGCVYCLIGPSGCGKTTFLRCLTGFFRPVKGSIKLFGLNPGDP SLGIPGPNLGYMPQDISLDSDFTIAESAIYFARLYRVPLAGVQQR LTSLLKTLGLPPSTRLIGKLSGGQKRRVSFICSIIHEPKLII LDEPTVGCDPLVRENMWNIIFKMTSTKLTTVIITTHYIEEARRTNLIGFMRKGSILAQE SPDAILARYGVPTLEETFAIMCRQERP LSGQNVCEQNSSCSSSSFNTQHESSGQQQSEDSSSSQS SNTFNCLSK TNLIIQWSLFTAVFSRVFLRFTKMRWYILGASFVIAYLVYLYAT IYGTTPKHMAVGLFNEEDPPR ASQIVLDNINSEVIQIIPFNDLESAYAAVEDKSIHGFLHFPRF YSSYAPLKYHFREPIDQEYRDFIENAQVRYVGDAFEKIVFQIIEQS LTRGLRTAGPQMLANLSLNPMMATWPITQGDPIYDLSDP SDLTGSKTFFMPVAIFYIAHVTGFLLSIYSLLRDRKDAILERTY AAGAGPTHILLSHMITNTLIPILTSGPVWYIALEYLKAPCQGSFPLLLLFYFLNIL AALPVSFLFAVLKFDQMFIFMLAVAYCMVGLATCGILWPEEGLPYFMRSFRYFFPYPEI IRGSIRIMVKGCGLEDAIVFNSLIHSLIFYAVTAVFVRIVF
>Tu19g01780  
MTESPAIINSECNNNGAEE QVAVESRNLMLTYFDE GKTTTVLDKFNIKIPKGCVYALIGPSGSGKTTYLRSLIGLKILDAGETRLFGLTLGHP LLDIPGCGLGYMPQDTALNDNLTISEIINYFGALYRIPNKECKAK AKVLCQRLGLPEESRSIGQLSGGQKRRVSFICTLIHKPRLMI LDEPTVGCDPIVIEVMWQCILEIARSFGTTVIVTTHYLEEARKTDMIGFMRKGHLLAQG SPAKIMNLYKVSSIEKAFAIMVKQDKI RRSITPPSGTLGTIKENKTTLEPSKSPFSSNN TFRLKTYLQIFLAVLHRVLLIYIKSKTYLIATTLLTLTLISLSAI CFGPTPHNLDIGFINNESPVE YSHSFIHSINTHIINLVEYNDTGEAEDDMKAGKIRAYLTISLD YTEKMISKLTFSQGSSKINASLASRRLVTLYQLKADMHSVTIVHYLTKA LNASAWRISRHVLHHPMLAQSPILNVDPIAEPELE EDQYNSRNYFIQVFTMHWSFFVFLYLSISTFHDDITTPLYERSI SAGSTPTQFILSHLISSLLLPSLISLPVMICIIDIFHATAKGSLFLTWFIYLVNIV SAIVTAFLMATMKLDMFIVLCCASAYDFLSIFCGAGNISADALPYFMKPLTWVFPNKHN NEAMIRVMVHGDGLESPLVYKTVIYNLSYILLILYILRLILS
>Tu13g02060  
MEAKGSTVN AVESKNLYYAYTKG SSRVTALNHLTLTIPSGCIYCLIGPSGCGKTTFLKSLIGLIKVEFGSTLLYGYPLGHK HLLIPGSDLGYMPQEVALNDDLTIDEMLRYFVRLNKTISTTVRDKNIQQ NAEPPINESIVSGDNFDKHLDSLSLPCKSTLISSLSGGQKRRVSFLCSLLNNPKLII LDEPTVGCDPLVICSMWDLLHKITASKQSTIIITTHYLEEARKTDVIGFMRKGQLLEHG TPDNVLNRLKVNSIEAAFAFMCLQYKK SKHKNPKQLKYSPSNCLPSTSKQKFDPPNDPPLKEAN PNKTQKFSVNWFDLV IASICCIQLTYAVTNRLCLRLFKLKMVLLSSILVVPFLVLLTNI GIGGTPMVTLGLVNNEIDNPK GSDIFLNKISPHLVQFIAYNNSEAALHDSLVGKLDGYVMISSH FTSKLIDQYTFTEHFDTLASSNPLLTHSTSPVIYHGDSIRTVVVKTMTVI LESAIDEALPSIFNASGLNPNLGKRFVVKVDPIAEPVSP DDMYNAYNFWMPKFLIFWSFVTIVMLSSFSFYRDRTESLFERNL SAGLTKTQFIFGHFLSSMIVPLLNSWPVLFITIHLLGAPCKGSLFLSWLIYMSNGA TAVATSLALAAVDVTIGFIYILISAYIFSGIATAGILWPYQALPYFVKPYISIFPFTFN IDSMIRVLAHGATWEDSVIRRGLLENFIYICLVLTLVRIRLH
>Tu32g01710  
MEEEEIV AVKVRKLQVSYGPK IARNVVLNDVNITIPMGRIYGLLGPSGCGKTTLLKCIMGCRLPDQGDISIFGCNVNSP ESGVPGVGVGFMPQDIALHDDLTVEEMLIYFGNLYLMPPKILCQQ INLLLKLFDIPDRHQYIGTLSGGQKRRVSLMSALIHRPRLLI LDEPTVGVDPALRERIWKFLVQLTVEEKITVIITTHYIEECRRADLVGFMDKGNVLVEG PPKDLMEKYSCKSLEEVLFRICVSKRLKKSKRSKNQVCDKSDISDDDDDYL NFPKETISNYPMSIDSVKMVRLDNQNTHNTSEIKEHNQSNGNGESTSSKDIHIESSCNEQ FDETISCEVLPSDGNNNSNDKANSQVNVPKLALFSQCRSSASSNSSDSSSTSSLNSPLSS SPAPMADEVDDWTMRFRCLVWRQLIQNVRRPEPTMGRIIVPLLVVITYCA CIGGTPEGLKMGIINRENCSALAPGEPC LSLRLLQQFNSFVFNKIPYESVTKAREDVKSRNLWGYMVIRSN FSSSIILKTRFAEKEFDKVANDSIVKIHGDITGKILMITVEVT IDEIYQDFIFAALRDKGLNPFVGQLPIKLQKTIFGEKQK VDYLGVRGFGGPGLIVIITYSISCAIMVLVIITDKTDGMFERNY AAGVSIGQIIISHVTTQFLFSSISTCIIFFLSIYLLEIPCKGSPLEALGLLLLQCL AGIGTGLLVASALPTLSACAVVCNAILLGSFTLSGVLWTNTTLPYYAKWATMYLPATLP AEGLRTIMTRGLPASTPVAYQGYLITLAWIVGLHLASYKVLAFVKR
>Tu01g03530  
MESIVNNDHQLSELKLSQITVDPNSLTSKSDTSTVTVSSNDESSVIQQPSIGCTS LSSPETITTNFSSQPATPSPSSAQLSVPPSIQVNHSSNRITTTRPAIRIQNLNVTYGHS GAIEFVLNNVTMTVPKGCIYGLLGPSGCGKTTLLKCLMGLKVYDSGNISIFNYPTGTR ESGVPGPGVGYMPQEAALSRDLTIRETWTYFGRVNFLSDQEIQEK VNSLISLLDLPDADQLISNLSGGQQRRVSFGATILHNPRLMI LDEPTVGVDPILRSRIWRQLVNATRMKGTTIIVTTHYIEETRKADVVGFMRKGAIIAEN NPIRFMNRYGVNTLEAVFHRLCYIHKR TSLSGSGGNIHTNNQSNLIQCCSMNSSRPLGSQATVTSL SAPWIRPNN ISDSKAWWMQFTAILTKYNLQVMRQPETLMASFVLPIMILLIFCV CIGGTPNGISIGLLNHEVCEQFTHHQPHHYHNTNLHRHRNHKHEHISPQPQMIHNSTEPC LSTAFLNSINSYMFNKKIYTDYTQALDDAESGSIWGFIRIKQG FSDALLSRLTFQETDLNGYEVDLNVSQIEIRGDLTSLVLTRLVTGA LSFSFLDTIKPTLPNPKLADLPITLGTTVFGSFAK SDFFGVRDFAAPGLMIVIVYSIGFALTAFTLLIEKQDKTLDRNY ASGLGRFQIILGQLIVRFVFLILPVIILLTLSVTLFGIPCRGSFIAAVLLLLIQIL SGMALGVFLSAVLPSIFTCAIIANAVLLFTFIISGVMWAFDTLPYYIRWVSIIQPTTAA GESLRSILVRGLPATQMNVLMGYLISLAWIGIWLTLGTLSFKFQNN
>Tu03g05300  
MVSFDPNNNPSGQPNHPVIAISTTCETS DSVKTKLAIRGRNLCLTYGSG DKATYVLNNLSISVPAGGIYGLLGPSGCGKTSLLKIISGLTAPDSGTVRVFGSKPGER VSGVPGPGIGYMPQDIALIPDLTVEEMLAYFGNLYFLPAPVIRKQ INDLVNLLEIPDKKRPIENMSGGQQRRLSLACTIIHKPRLVI LDEPTVGVDPLLCERIWKLLYSMAREESMTIIVTTHYIEECRKAKMVGFMRKGEILEED EPESLINRFSADNLEDVFYKICLNQKR RNTMCLPTFNKQRKSIASVVVDDSHLDKVEPFK SPQDNRPIY SRFWPIWTLYKRYLVQILRQPIFLLILFMFPITSLGLLFV CLGHSPKDLPIGWVVEETPEYGLFHARPEEFDQAFTKYQIPF YPDLLRSKLDPKTLNIIPYDSLDAGLTDVRRAKLDSVVYMSRG FSEAFHERINYLSANDIDDDTIKRGTINVYGDLTDAFAMTTLQLS LQLSLLNVMNETAPAANLPYYARTLPFQIGTPIYGSLGD TESFGLQDYAAPGFMVVILYSCSLGLSALGLAAEVADKMFDRNY STGITIGQLLIAQVAARFTYLSLNCAFVFIVVIYVFKIKCYGSFWIGLALLLLQTL VGQTNGMVFAAIFPAIQHLAFVALGSLLYMLFISGVFWPVEALPYYFRYLSSSLPFTEP AKALRSLMIKEGAPFHPLIWPGLVVSTGWFFMLLALSYFIFKIKFNRS
>Tu36g00240  
MSLEINNNNDQDDNNNQSNGRIEINRIEKEFNYDPNNNNNEPKIQDDHHNLNHKTIHSDS LYYPDPIRSWLNEDANLAVRVRNVCLTYGSG QKTTCVLNNLSISVPVGSIYGLLGPSGCGKTSLLGVISGLFRPESGLVRVYGSPPGTQ GSGVPDSGLGYMPQDTSLHTDLTIYENLWYFGRLFFLPPAVLNKR IDFLVTLLEMPEPNRLVSTLSGGQQRRVSLACAIIHKPRLAI LDEPTCGVDPVLCHKIWQLLNKFSKEDKMTIIITTHYIEECRKASMVGFMRAGEVLEED TPSNLTARYQTPKLEEIFYKICFSQKR RNTILSRRMSTQSPTLAPDDKQRDYVSPYK SYRSTYPIH SFFSSIYTLTWRYMLQSLRSPVYLLLLFIFPVSSLVIMDI CVGRSPFDVPVGWVVADTPDYLGSHVKEENFSEAFFTHQVPY YPDVLYNAIDHHVLDIIKYPNLDDALADVRNGKLTSVLHMKQH FSTAFHERADMFSGKDVDNATISRGTIWLYADFVDKFMVTTVSAS VEFALLKVFNVTAPAYNLTYHQRALPVQLGEIDEGGLAN IYEINLSSFLVPGLIIASTFACSFAISSLALIAEVEDKIFVRNF SAGLTSSQIIFSQLISRFIFFSINGVVFLAVSVYLLGIPCRSTPIIPILIIWVQVI AGCSAGVFFGAAFPKFESALYVSLFTFGLVTAFSGLFWPPEAIPYYMKTFSFLSPFTES VVALRKVMAQFGISFSKVVLPGMITSICWITFFDVGAIYILKRRKFST
>Tu30g00890  
MIPQGTGGIVESKS IAAVKARNVVYIR SAHQTILNDLNLLVPSGSVYGLIGPSGCGKTSFLRVLVGYKKPTSGCIQVFGLEPGSP GLGIPGPNIGYMPQDVALNSDLTIIEMLVYFGHIHGLSNGEMIKR IKSLLALLELPSGDRLIGDLSGGQQRRVSFACTVLHRPKLLI LDEPTVGVDPLLREKMWSYINYLTSTFGATVIITTHYIEETRRADVVGFMRKGRILEED NPSRIITKYNTSSLEETFACLCREDKM RKALSIPSVHNNNNVTESNSVESFNHSSSSPS SSTWSLSSM FTNSDYWRIQKAVMNRIFLRFYKMKPAFYGSGLILFFIITIYGL FYGRTPRGLRLGLINDEKPAN QSLLFLQSINPAHLNIRPYQSLDLAIDSTKKGIIHGFIHIGAN FSATIRSKLVPFDDNNGYYYANGSIVNRLSQQLNSSLITFHGDHTNIVLVITIFRY LLSAYREFTLKAAHQLALNPKLTDLPIQLGDIIYGPPDLV NPANDADRIEQLMNNNDDIFGVYQFILPVFTVYLVFVHSVNFSLFSLMREKLDNMFERNY AAGITTNQLLIGHFVVYFVTTGVHVVTLFLFLLYILKVPCQGSIVLACFILLLQVA SGITSTFICALFSSGIGNMFIFTTGFMLACMFVGGVLWPYEALPYYMRSFRYFTPFSTS PEAFIGVMVKGLSFTHPTVYLNLVAPFIYFIITSLISFSAFSY
>Tu21g00940  
MDIQQITVSDQQP KFAVQVDDLYLGY NQTGNVLKGVQLNVKPASIYGLLGPSGCGKTSLIKCLVGYFKPARGSITINGYPLGHE KLGIPGPGVGYMPQECQLYNELTIEETLKYFGRLFLMETKKIEQN IDHLITLLDLPPKSRLVSSLSGGQMRRVSFAASIINKPKLVI LDEPTAGVDPMVTKSIWNHLSHLSKKLSITVIVTTHYIEEARKADCVGLMRKGKILAQD SPGVIMKRYGAVTLEQAFLCVCNKIQVSERSMSSIEPS SSQLSPETSSSLQEPEIPNGNTDDELNECPGEIIYR PKAAISPLDFNKLF TVNLDHWFTIVSIIFWKNTLRNLRNIPFMVLQFIVPVVPVVLLCI AVGLDPFDVRVAIVNDDLGGK YSALFLKHIDKYHINAVPYNSLEESLQDIRQVKTWGALHFKRN FSASIMSRIDFYEPTLTNSTIEASTIKLYADLTDDLTAIHVKRS LDRTFHAFVQDSLADKGQKPTIAALPIKMEQPIFGEANL NRHDNFKRFTLPGFMAAVCFTIGYTITAVIISFERNDNMLDRHY VIGVSPLQFLVAHAFNRQISNIIQISTILITSVYVLQILDMPAFTQLLTSFFILFIISI NGMSLGMVISSQSSRIDLIFTFSIAAMFAFMIFSGVLWPIESMGPWLRALSQLSPVTQG AQGLRNTLLRGLGPWHSAVLPTFYVCFGWSCLLFVIGIRQFKFT
>Tu28g00780  
MSIKLNNSVEPNLPFQSFS SLAVSACQVNLKVDAG ESILSNVNLTIPQSTIYGLLGPSGCGKTTLLRCILGYIKPTSGSISLFGYPVSKS TSIISIPGSNVGYMPQEDALYDFMTIEQLFRYFARIYQMNSKDLNSR VSELIEILELPSGNRLISQLSGGQRRRVSFGCALIHSPPLMI LDEPTSGVDPVLREKIWKHLQFISSTQGTTIIITTHYIEEARRSNNVGFMRKGTIMLQD NPNKLMTTMKVNNLEEVFLLICRKPQQ YCVQSKSDDNCNSKSLDEINVNNQPSCSSL PSTSTVPSLHEQGRCSPMKKA IISIKNWLTVFLALLIRYINHDAFDSFTLGFQYFIPLSQICLLCF CVGKQPNHIPMAVVNRDNWSNS LSTMFVSKLNETLLSVKYYDDFEEAFDSVGSLENWGLLNFPVN FSQALTDRFSSMEVDSEDVFKRSTIQLHGDLTDSIVSESLIRR LRKSMAILIQLMVSTTLPEKSNLVYSSFIANSPIQVKDVSLSNPVNFEERYER AELAGHLDFIAPGMIISITFAVSYATVAFSLITERTTQTFERNL VAGVTPTQLLFALSLSRTLFMIPYFFLITFLPISLFHLPTNLRSVLHSVPLLMSMNI SGITYGMLLSVICDRLESCVMIAAATLFIIFSISSIIWPFQSIPGYFQWVSMAIPTTSA ASTIRKIFYNNLMFNDFDALQTYLIVTIWAIIFSLIGSRYFRVK
>Tu28g00870  
MGAPKDLTVCSNNSVKISVPWQSPSATLRQHLSSASCNQHHSISSATSGLIIRGLGYLT QKKEEILRDINMTVPKGTIYGLLGPSGCGKTTLLRCVVGCLRPQYGQIMIFGKQPGRE TSQIPGPGVGYMPQENTLYENMTIEEVLIYYGRVFFLSIEELYER IKGLMEVLELPDKGRMIKKLSGGQKRRVSFAIALIHRPGLLI LDEPTSGVDPLLREKLWQHLMFISKNQGSTIIITTHYIEEARRSHNVGFMRQGRLLMQQ DPDRLLADRGVDTLEDAFLDICRNQGR ISCVPEQEKIEYKGNVPT ATFITDPVLI KKRLREWFFIFFGALWRHLVSDIREPLTIGFQYVIPILSMLLFAL CIGGQPFDIPLGIVNEEGGSED LGQQFINALDPHLFNVMNYSDLSEAAEAAKVRDIWGYLHIRKG FSDSLLDILFSESEPDFLSINQSHIRLHADLTDRVITTTMHRY LDETFINFVQRVIQGDENSDVPMPQFIANLPIKMGSPVYGRIEK KSYRGYRDFMLPGLIVNITYAIAYSLTALNLINERKNQTFERNY VAGVKPSQMLLAFALSRVIMMSLYLFLIIYLPIAVFKMPVDCIHILHSLPLLMLLNM SGMTYGMVISALCDSIEQCAVFSAATLFIILFMSGTIWPMESIPAYFRWLCEYAPTTAA NEALRDIWYKDWSMFTPRVATAHGITIVWTFVFFLIGLRFFRLSK
>Tu03g03080  
MDPSEVSLNPATLQVVGRPRSHTIISMASQASVW SSVSTRSQPRLAVQAKQVSLVLLNS YEPVPILNRLNLNVQVGTIYGLLGPSGCGKTSFLRCLIGFQSISSGQISVFGYPPGDE RSGVPGRGLGYMPQDLALHEYLTIGELLTYYGNLYLIDNETLKGR IDRLITSLDLPEKDRLVINLSGGQRRRVSFALTIVHKPRLLI LDEPTVGCDPILRERIWESLSHFSTTDRITVIITTHYIEEARRSHRVGFMRAGSILVED SPNDLMAKMGSNTLEKVFLTLVLNKTK DDVNKCDKPRQNHQTVHFNHHEEAVEVSDINECDGPMQRPRS VSYTSAIGPMKYPISEVSEINVDYQKPIKVKRKNL ETRILFWYYTLSIVIQNITMQIKRTPTTIIVQFVIPLITLMCFCM FVGQIPYDLKIGVVNRESPLN LSSLFLDQVNKYVFTQVPFDSAEVAKLAGKSRSIIGWVEIPDN FTTSLIQRYRKPDDFTNATHMQSTIQLHLDVTNWPISITVERA FEQAYLEFVQKMMTRLGGNPAITKIPVEIPEVIYGSLEL SDYSGIREFVSVGILVIISYTIAFGTTILVVLLEKISLIFERNF AAGVTTGQLILGHLITRVAVQSSVVIVLFIITLNLFEVSSKGSFVTAIMLLLVHSL TGATHGICVSAMSSSLFMASIFSNAVIIFFFIIGGVLWPYNSLPYYLKWIALISPICLP TESLRAVLVRGWSFTHPQVLIGFAVSLTWTLLFLLGALRSFKYGVSTAKR
>Tu07g05200  
MIVINEMSDREFTSLPNMDVLEEIKTIDQP VLAILNPRRRLLLDPGVPSAVQVRSVTYTLGSA DKIVNILNRTNMTVPLGAIYSLLGPSGCGKTTLLRCVIGCLKPQKGLIRVFGYKPGTK GSFIPGPGIGYMPQDFALYDDLTIEETLIYFGRVYFMHNDLLQQR IDYLIDIMELPQRSCLIKNLSGGQKRRVSFACSLVHKPKLLL LDEPTVGVDPILRTRIWDVLIHLTENEKMTVIITTHYIEETRRSHMVGFMRRGHILAED PPSTLIRRYHAKSLEDVFYKLCAAQKR QSKLWKRTSSRKRSGLFSKYPLNQRDWDETLGGLGGVGN NGGIGGANMNGEGDSDEAEPESPFGSSLDMAP DSGNAHWYTKLDAVTRKILIQSIRQPSAIFAQFILPLVSLFLFCW CVGGTPKSLPIALVNNENPAY LSEVYLSHLDKSIISLKNYSSLEEALEGVRANKLLAALHFEPN FSDSLIQRSDTNEIISDRVVNDSTIKIYADLTNKILVVTLLRS LNIAIQKFLREVSNDLGYSSELFTPPIKVESAVFGEYRP GDYFAVRDYGIPGTLIILTYSCAFGLTVMVLTVERARQMFERNF VAGVTTTHIILGHLIARIIFMSISVVILFLVALFIFDVPCNGPFLQGLSLLFLQSV SGLTHGMMISSMCSEFFMAAVISNGMLLTMFILSGALWPVQSLPFWLKKVSLALPVTIP TEALRSILSRGLDLNHQSVMFGFAISIGWSLIFLFSAVILFRETQKLRD
>Tu26g02620  
MEGTPTTQQSPKPTIKSP SLAVQMKNVSYNYGTS VKPMIALNNVNVHIPEGIIYGLLGPSGCGKTTLLRCILGRLKPQSGDIQIFGYKPGTR ESLVPGQGVGYMPQELALYMQFTVKETINYFGQLTGIPKEERHSR VEFLLSFLDLTDPDRMVSDLSGGQRRRVSLAVALVHKPPLLI LDEPTVGVDPLLRESIWSHLVHLTKTEGMTAIITTHYIEEARQANVVGLMREGSLLVEE DPECLMKTHQKDTLEGIFLKICHEQRT LSSNQFIEKNGGTVNATKKRQSVGQVNSSK EIKWKRPKPEPITGEL ELFKDSCRKIGALTEKMAIRLRRNIPMLTFQLVLPTIQIILFCI CIGQEPKNLDLAVYNQDLSGAN YSQKFLDLIDPNYVKINYVDSKDEALNQVKEGISHGALIFNPN YSLQLDNRFDMFEMMTDSKGKIINESTIYFHSDGTEFPIQITLITQ LVTSAQKWIINLVNESFPFMASAIAEPLFKPVDPPIYGELK PSYRNFMAPGLILGISYILAVGLTALCFVMDRKEGLLERTF VAGVQAYQILFAHIIIQCSIILIQTILLLFTIFVIFQIDLNGSVISVTVLTLLQGI AGMSFGFLISALCYEEQSAMLISVGSFYPNLILCGILWPLEAMPDFMRDMSYLMPQTLA IKSMRYIITRGWEFTRFEVYIGFFATGCWILIFNILAVIIFAVKK
>Tu01g05940  
MGDSDKNNVTLCSYQRVNEKIGGTGV GGGIVVNSTPAVEVRKVRLSYGRG KNAKSILSAIDLTVPEASIYGLLGPSGCGKTTLLRCVVGRLSPSSGSIRIFGFRPGEP GSQIPGPAIGYMPQEIAVYEDFTIEETLIYFGRLFRLSNHVLRER IAFLLSFLDLPVKTRLVANLSGGQKRRVSLAAALVHSPPLLI LDEPTVGVDPLLRQSIWQHLVTLTQAEKITVIITTHYIEEARQANVVGLMRHGHLLAEN APEELLRQYRMETLEDVFLKLCMADTTGRGVTTSTNL SVPPTPDLKSKDGSKQFPSVFSIYSNNSEFNLPPTPKPEMGF DSSTLNLVPENNGVTNISGSNGSTNMSLTRRKSKGSKYESKR LTFGEYWATTMALFWKNMTRLRRNIPVLLFQFALPAIQVILFCI CIGADPFNIPLAVVNEDTGQI YSRDFLKELDPYIVDQHNFTSVDEGKEAVRNGSMWGVLHIPER FSQALLARMLRGEEVDNKTIEDSTIKVYPDLTNQQISYTMERT FKEAFQEFAKKALTAAGRNPALAEFPLALGEPVYGELKH QGYLEYMAPGVVVSISYIMATGLTALAFILERRDGLFERSL VAGVDTLQILIAHALTQIIVMVVQIMLVLVFTFLVFDIPSRGPFGWVIVLLLLQGC TGMAFGLVVSATCHQENTAVMMILGTFYPNLILSGIIWPLEAMPYWIRWFSYIQPQTLP TETLRHILSRGWGITEPGVYIGFLVTCTWMAFFLVAAAVIFKYNK
>Tu01g05970  
MSLENDKNSVTLCSYQRVNEKNVIGGG GGFVSETPAVKVCKVRLSYGRG KNAKQILSNIDLTVPEASIYGLLGPSGCGKTTLLRCVVGRLSPSSGSIRIFGFRPGQP GSQIPGPAVGYMPQEIAVYEDFTIEETLIYFGRLFRLSSHVLRER IEFLIKFLDLPSKSRLVANLSGGQKRRVSLAAALVHSPPLLI LDEPTVGVDPLLRQSIWQHLVTLTQVERITIIITTHYIEEARQAHVVGLMRHGHLLAED SPESLLRHYQMETLEEVFLKLCMADAT NREVTTSNLSVPPTTELVQSTKKDTKLPSVFSIYSNY SDYNLNPKPEINNLRSSGGKKYESKR LTFGEYWATTMALFWKNMTRLRRNIPVLLFQFALPAIQVILFCI CIGADPFNIPLAVVNEDTGQI YSRDFLKELDPYIVDQHNFTSVDEGKEAVRNGSMWGVLHIPER FSQALLARMLRGEEVDNKTIEDSTIKVYPDLTNQQISYTMERT FKEAFQEFAKKALTAAGRNPALAEFPLALGEPVYGELKH QGYLEYMAPGVVVSISYIMATGLTALAFILERRDGLFERSL VAGVDTLQILIAHALTQIIVMVVQIMLVLVFTFLVFDIPSRGPFGWVIVLLLLQGC TGMAFGLVVSATCHQENTAVMMILGTFYPNLILSGIIWPLEAMPYWIRWFSYIQPQTLP TETLRHILSRGWGITEPGVYIGFLVTCSWMAFFLVAAAVIFKYNK
>Tu04g06390  
MSS ELAICGKSVSLNLGSY LSPTLILNNLNLAIPKGCIYGLIGPSGCGKTTLQKCIMGVYKPDHGSISVFGSTPGSP ESLVPGPSVGYMPQDIALDSELTVREQLVFLGRINNLNMELINIR IKEITETLEISDIDNRSGQFSGGQQRRISLACTFIHQPSLYL LDEPTVGSDIVLVHKIWNYLKHLRDNSGATIIISTHYIEEVNSADLFGFMSKGTMIIQD SPSNFIQTSGTRTLEAAILKEYIKIYS HRLETQRPSFFPEQFLNDTDLVPKRRRSLRSSIDSLIKR VSFAWFPRMKKSKEKTRSQESRDV PPSLPSYLIISLLIWRYLLRWKITMTIPFAVFLTMTITSSIVMFG VYGLPMKQLAVGIVKHANSSN YLTNVTNYMATDDFSFLQMPDEVIARQSVENGTITGYLVIPED WDYYLKQKVVTTFSTNPNEASIKLSQVTLIQDTTHAGKVLTVQTR LFQALESLMNNITVQSGFHPMYNSFFDSRPIFKSLDE PDKLAPRYNFIVRLYVFFIETFTILLLTAWFLREGSETVNERLI SLGLKRYQLLASLMVVATSFLTISFMAMFASFVIFLKLPAPSSWFAVVWLTVSIVI CGICKARLLGSNIKSDIGCMTLIIFYNALLWLLGCVAWPYEGLDYFMQPLTVMVPHLEP STALIRLTIYGDSVYTPQVYHGIGVATVWAVIHLLITFVLARKW
>Tu18g00230  
MEIKTS DYAILGLNLSLELGKS WKPVTIFKDLSIKVPKGAIYGLIGPSGCGKTTLQRCIFGFYRPTKGSLLVFGRSPLEK GFGVPGPLVGFMPQDLALNEDLTIKEMLTFFGRLSDLPMDTVNER IDELLKVIDIPYPDRLISNLSIGQRRRISLAASLIHRPKLLL LDEPTVGSDPLLVYKMWTYLFHLRDTYKMTIVVTTHYLEEIVKADRFGLMRKGQVIVED NPMSFMEKYKETSLEKAVFRLCTEWDS RNRASPSSSSSSSSSSSSSSNSPKLSPSVQTNGMDQK KTVQQSTVGSQNTQIHNTQSPSSSSSTLSSDPSSLASS SSITETWTPLSNFTVLIILMWRLWLRCQRFMIYPIILSCLIIFIISLTFGV MFGRFPKDLRVNYMNLGTSDRN ITEQFLSFLSQNSIRLERVNSELESRLDLEKGLIDGYFIIGEN FEESIREKIEKGLSSLSPSVHHRASESKVRDKIFLTVDASNQFKFDTLVIT ISRSLTKLMHETQTNLNVTNNYYQFFTVTPIYESYEP DNLMASNENVLIRYFLYAVEQFTIILMMSWTIKEAHERMNERLM AAGISRIQLTMALIVTSTLVIVPIYLIFFTLLIPTLNFPMRGSWIAVVLSIIAITV CGISKGIFIGLLSNDLIMAAFLHSAYCFSSLFLGYLLWPYESLPNFIKPLTYWFPFALS GDSLVWSLMKGKAFTDVLVYQNIVYSIIFAIVSNIIVIIGFNKW
>Tu13g02010  
MSTDQSSVVNNNNGEDVLNCVE FAAIKANSLKLDLTSF GESNQVFKCLQLTVPSGSIFGLIGPSGCGKTTFFRTILGRYKITSGSLQVLGVNLTKH GLHQFGPEIGYMPQDIALDQDLTVQETLYFYGSLNKLTAKVISHR SHQLTAILGFDNFSRLVSHLSIGQQRRLSLACALLHQPKLAL LDEPTVGSDPLLVNKIWDYLKSAQREWKMTVVVSTHYLEEVRRADQFAFLAQGFVLFED SPHQFIVKSGSFNLEAAISCRYKKEMD NKMKVLTCQPVLP EEKSIKPVNLK IKCNQTFFHVYIWLLWRYYHRWMKHMVYRLIGVGLVHAMIITFCGL LYGHFPKDLSIGIVNRDNGS FAIRYIDLLRENPNHWSFPLYQDERSAHHDIEVGKLQGYLTIGPA FTNNFNQLASLGLSEYIDETLLHSGLITLTQDTVNRLKADSVELT TYIFLHNLIKESVSSEFSDASSYSSDDYLNRLQYVKMEPLFQTNGR LHDLAPTNIVIVKFFFQLVETVTVGMIVLWVTREFHEPTVERLF ASGVTRLELACALVTITVLFLSPILFMSCVILTWTTGFPVSGAWLFVALVVPAIII AGCTKAIWIGSMIPSSTFAILVTTSYGFIGIFIGSIFWPLESLPYFMIPLRNIYPYTES GLSAVRAMIYGDALLTPQVYSGVLYAWAQAFITTLFIVSWFSFSKHVHS
>Tu12g03340  
MGSSKISSPSLYDQN EIAIQATNIKVSIKQS WKQINILNGLTLTVPKGCIYGLIGPSGCGKTTFQRCILGQHRISSGHLQVMGHSLSKPVG DSIDVKKRKELRSDFLGPIIGYMPQDIALDAELTIDEMLIFFGQLYGLSKAEITNQ VDKLVHILNISSFHRSLKISQLSLGTQRRVSLICSLLHSPDLLL LDEPTVGSDPVVVDKIWAHLLHLRSDCKITIVLATHYLEEVNKADYFAFVSSGKVIIEE RPEQFKKKQNENSLEAAILSFYMTKEI KDHIGKDLKKYYIIDGIDQTPEEPKNNNNHSNHTIFNQ NLMPSSSKV TRNRLSYLKAYKLLTWRYWCRWKAFTLYQFIGVGFLLVVVLFTLGR LFGHFPLGLKIGVVNHDKTGN LSQLYLASITNHTNYWQTVTFQFEGDARVQLEMNRLSAFFIIGED FSETFEHFSSYGGLNLNGIDDFQHKGLTLILDISNRFVADAIEIV ALRSLINLQSSTSLMSESSTISPSTDLSPSILSEKFKIAGLIAIEPIYSWSKLDE LKYLAPTKFVLVKFLFHVSESFSMILVMLIEVYEHRCLVNERLA AGGLHRWELITSLIVLSTGLLYPTYLCSFGFINFFVDVPANGGVAFILILTLAMIL CGIIKGLFIGSLTSSPIYAVFLQCAYGFTGLFCGGVIWPNESLPYFIKPIQMVYPYTHS GESAVQSMIYGRSLADYRVYQGLIIAWLHVFTTLTLTMYWSRNWKLASH
>DmCG11147   
MAAVEVRNGYKYYGSK SNPKIVLNQLNMNVMRGSIYGLLGASGCGKTTLLSCIVGQRRLNGGEVVVLGAKPGEP GSGVPGSRVGFMPQEIALVEEMTVKETIFYFGRIYGLTDERIREK FKLLKELLQLPPARQMIKQCSGGQQRRLSFACAMIHDPELLI LDEPTVGLDPMLREKIWDFLVETTRNSKLAVIITTHYIEEAKQANCIGLMRNGVLLAED TPTNIMIKFGTQSIEDAFLILSQRQGN EDELAQIMDHNKNQALPAAVLPPEVIDTHEPNMPEKQ PIPFEEPLNENRK KIFFTTKGRVKALMTKNFVQLFRQPSGIIFMLLFPIIQLTCFYL AIGKTPTNLEIGVYSGEVENYGECFDENLVTVYKDSDNESCLFNK LSCRYIRVLGDDVATRKYYASEADALNDAKRATTVGYLHFAQN FSDSILSVMEDGIHSSDGAVDHAELSIHIDMTDQQVAYFMQRK LRDKFSTFMRSVVKDCNVSTAIVDLPVQFQEPIFGSTD IEFQQYCAPGVVMTMVFFLATLMTAAVFISERMDGIWDRTL LAGVSATEMLWAHLLTQLIIMALQSFEVIMYIGLVFDTYNNGDTTTLIGLLTLTAF CGMLFGLFISVFCKSHTEANFVATGAFYPMIILCGLLWPLESMPQFLQDLVMVLPFTIP SISARNVIEKGWSITHEKVYNGFLVMAGWTIIFFVLCLIGIRRKA
>DmCG33970   
MDAAADGVPPTAPAATATTANSDLDLAARRRLFISQ PSTLATRRQQAVCVRRAHKMYGSS KNPNVVLDGLNMTVPKGSIYGLLGASGCGKTTLLSCIVGRRRLNSGEIWVLGGRPGSR GSGVPGPRIGYMPQEIALYGEFTMRETLIYFGIISAMSKGDIEDR TEFLLKLLNLPNASKFVKNLSGGQQRRVSLAVALLHEPELLI LDEPTVGVDPVLRQSIWDHLVDITKNGHTTVIITTHYIDECAQAHMIGLLRGGKMLAEE SPDYLRQQYNADSLEDVFLKLSVLQNM GKRRRSSIAQEIVEQVTVPAISNPALDMSDEQHAAEISGEFGDNISM SSAARDPISTTAPAAPPLPPPQEIPTSFWY NLHVMQSHHLHALIWKNFLWMMRNVGVMLFIVGLPVVQILLFCY AIGHDPTGLKLAVANHEMSGEMIMEQFCPVHTGCNQTM LSCRYLDMLVKNKSMVVQYVTDDEMAYEEVRKGRAWAALVIQPN YTASLMERVEDGRYAEDGTIESSDLAVRMDWSNQQISQLLYRD LQYTFFNFVGDMLSDCDVNPKLGRVPVDFQHPVYGYRN PNFTDFAAPGVILTIIFFLAVAVTSGAMLIDRNEGMLERCL VAGITGPEILLSQVVTQFTVMLSQTTFVLIVSFYFFELTLVGNIWLVVALCILNGL CGMSFGFVISCAVDTERTATYVAMGSFLPIVMLCGIIWPIEGMFPLLQFFTAFLPLTKP TESMRSILQRGWGIDNPVVYNGFISISSWVLVFLVLTILLLKFKKG
>DmCG9990    
MAPKKEATLSQQQTQQPIMDLERIKRHFSWSDPSAIISTDSAMAATNNDGGTQPNAVAAW GAPANGPRNTQAAVSVRHAFKAYGKK KNANQVLNNLNMTVPKGTIYGLLGASGCGKTTLLSCIVGRRYMDAGEIFVLGGKPGTR GSGVPGKRVGYMPQEIALYGEFSIQETMMYFGWIFGMDTKEILER LQFLLNFLDLPSEKRLVKNLSGGQQRRVSFAVALMHDPELLI LDEPTVGVDPLLRQSIWNHLVHITKAGQKTVIITTHYIEEARQAHTIGLMRSGHLLAEE SPSVLLSIYKCISLEEVFLKLSRIQSQKGDVTHVNFSNN ISLHAMAFGSKMDKPSSSQEGGVVGLNFHQSKEVLINDSNGSIYTLNQ EPYSPPPSRRNNNPNDEESCQDCYSN LCKITSKGKIRALLTKNMLRMWRNVGVMLFIFALPVMQVILFCL AIGRDPQGLNLAIVNGEMNDTVRENCYWEDGCHFKN LGCRYLSHLNTSVVKTYYEDLDDAKEAVRKGTAWGAVYISEN FTDAFIARANLGRDSDDETIDSSEVKVWLDMSNQQIGVMLNRD IQLAFRDFAMGLLGQCGSNPKLGDVPIQFRDPIYGTMN PSFTDFVAPGVILTIVFFLAVALTSSALIIERTEGLLDRSW VAGVSPFEILFSHVITQFVVMCGQTTLVLIFMLVVFGVTNNGDLFWVIVLTLLQGM CGMCFGFLISSVCELERNAIQLALGSFYPTLLLSGVIWPIEGMPVVLRYISLCLPLTLA TSSLRSILTRGWAILESDVYIGYVSTLSWIVGFLVLTLLVLRAKRG
>DpOGS201713-PA
MATPLGETSPSSPMSDEKDSKMSQIQFSVPEKQNNTMWQKRQQAVCVRHAYKHYGSNKRP
NHVLENLNMSVAKGTIYGLLGASGCGKTTLLSCIVGRRKLNRGEIWVLGGKPGTKGSGVP
GKRVGYMPQEIALYGEFTIKETMMYFGWIFGMETKEIVDRLRFLLDFLDLPSENRMVKNL
SGGQQRRVSFAVALMHDPELLILDEPTVGVDPLLRQSIWTHLVRITSSGDKTVIITTHYI
EEARQAHCIGLMRSGRLLAEESPQALLHMYSCVSLEDVFLKLSRRQGQANQVAELNISGG
ALGLNKMSKREEAPYAAEDGQVVGLNFHQSKEVLIVDAAGSNGDLPGKVTEVVKSECEDC
GNCFNLTSRGKIKALIQKNFLRMWRNIGVMLFIFALPVMQVILFCLAIGRDPTGLRLAVV
NDDVHVLDGYCPFNSSCSMKNLSCRYLAHLRNQSIIKEYYADLGSARSAVEQGHAWGVLL
FNENYTDSLVARLALGDTADNDTIISSEIQVWLDMSNQQIGLMLNRDIQFSYRDFAKELL
QTCNYNPKVGDIPIDFQDPIYGDNNPSFTDFVAPGVILTSGYNLAVALTSSALIVERMEG
LLDRSWVAGVSPGEILFSHVVTQFVVMCGQTALVLVFMILVFGVECNGNVLYVIALTLLQ
GLCGMCFGFVISAACELERNAIQLALGSFYPTLLLSGVIWPIEGMPWALRGAALCLPLTL
ATSALRAVLTRGWPLSEPDVYLGFVATLGWIALFLALTLTILRFKRG
>DpOGS212185-PA
MAAPAVVVERAYKYYGKQDKPSFKPVLQYLDMTVEKGIIYGLLGPSGCGKTTLLSCIVGR
RKLDSGEVWVLGGRPGEKGSGVPGPRVGYMPQDIALVAEFSVRDAVYYFGRIYGMKPKKL
QEQFEFLTRLLELPKGGRLIKSLSGGQQRRVSLAAALVHEPELLILDEPTVGLDPVLRER
IWEFLAELARGGTTVIITTHYIDETKQAHKIGLLRDGQLLDEDSPEEILRRYNCNNLEDA
FLKMAMRQTEMKHRRRPTLTASPDVIPESSIVNDSRYQSREEFNVVTSSTDALTKKQKPQ
HIPSNSKGRYKAVFIKSIQQFSRHPGGLIFSVLFPIIQVVAFFLAVGHDPRDLHVAVVNY
EAATSPLGIDVCKNGSLTTVIQREDETCEQYMLSCWFLEEMEKRKLYPTTYNSTEEAKQA
VATRKLYGAIRFPSNFSLALGIRAAEGFVGDSILNDSTISVWLDMTDHQISHFIKMQLHK
AYEHFARRTMAACGKNEDLVQIPVRFEEPIYGSMNTEVVAYMAPGVMVTIIFFLAAIITS
TLMISDRLEGVWERSAVAGVRPKEMLHVHITLQSMVILVQTFEMMIVAFMGYKLPFNGSL
WTCGALLFLQGLGGMCYGFLLSVLCSSFTVSFFIATGSFYPMILLCGILWPLEGMPEALR
LFSLALPFTLPSISLRDMMEKGSSITSPSVYTGFLITLGWIFGTLALCFLRLRFRKT
>DpOGS212189-PA
MLKPQKSTVASRRQQAVCVRRAHKKYGPRNNPNIILDGLNMTVPKGAIYGLLGASGCGKT
TLLSCIVGRRRLNSGEIWVLGGRPGGPGSGVPGPRIGYMPQEIALFGEFSIRETMIYFGW
IAGMATKVVDVRIDFLVNLLQLPNPTRQVKNLSGGQQRRVSLAAALLHSPELLILDEPTV
GVDPVLRQGIWDHLVEITKGGRTTVIITTHYIDETKQANIIGLMRGGRFLAEEPPADLIQ
RYAADSLEDVFLKLSVLQNLGKRRRSSILADVVERVEIPALPDPSADIEEAEIGEISGEF
GDNVSMSSKGRTIVTETHATIEALPPEEKQNRAFIERIKPMKLHHMEALIWKNFWSLFRN
YGLLTFIIGLPLSQMILFCLAIGHYPLELPIGVVNYEVGPNNTNVLCHYNKNTCPQDPET
WEWNLTRFSCTYLDYLSKRQHNLIPFPSKAVALAEAARGKARVVLVFPANFSSSLQDRVR
DARHADNYTLASSEIEVHLDDTDKQMEWMLNRDIQLSLMDATEHLTDICNLPRRMLSVPV
HFNKPIFGLEVPNFTDFAGPGVILTIIFFLAVALTSGAMLQERNEGILERSLVSGITGTE
ILFSHVIVQMLVMGVQTVTVLLIGFLVFKLTLEGSLVWVVILTLMNGLCGMTFGFVVSCI
CDTERTATYLALGSFLPMMLLCGIIWPVEGMHRVLQWISYVLPLTKSTESLRSMLQRGWS
IEVPTVYSGFISTVVWIVVYLTVSILLIKFKKG
>HmEL013154-RA
MPAYDNEGATISMEDVRDPDLTINTIEEELAARRNRMLKPQKSTLASRRQQAVCVRRAHKKYGPTKNPNVILDGLNMTVPKGAIYGLLGASGCGKTTLLSCIVGRRRLNSGEIWVLGGRPGGPGSGVPGPRIGYMPQEIALFGEFSIRETMIYFGWIAGMTTKEVDEKVDFLISLLQLPNPTRQVKNLSGGQQRRVSLAAALLHDPELLILDEPTVGVDPVLRQSIWDHLVDISNGGRTTVIITTHYIDETKQANIIGLMRGGRFLAEESPTELITRYNAESLEDVFLKLSVLQNMGKRRRSSILADVVERVEIPSIPDPTSVEVEDEIGEISGEFGDNVSMSSKGRGIVVESNLVEALPPEEKPPSGLLQRIKPMQLHHMEALVWKNFWSLFRNYGLLSFIIGLPLSQMILFCLAIGHYPNSLPIGIVNHEVGANNTKVLCDYDRSCPQDRQTWEWNLTRFSCRYLDFLSQRQHNLISYPSKEIAMEEAVRGKVRTVLVFPANFSTSLQERMRDPRHTDNDTIFRSQIEVHLDDTDKQMEWMLNRDIQESLMDAIENLSEVCELPRRLMSVPVNFNNPIFGLKVPNFTDFAGPGVILTIIFFLAVALTSGAMLAERNEGILERSLVSGITGTEILFAHVLVQMIVMIVQTVTVLIIGFLVFDLTITGPVMWVVVLTLINGLCGMTFGFVVSCICDTERTATYLALGSFLPMMLLCGIIWPIEGMHKVLQWISYVLPLTKSTESLRSMLQRGWTITVPTVYSGFISTALWIIVYLTVSILLIKFKKG
>HmEL013152-RA
MSTPAVVVKRACKYYGRQDKPDFKPVLEYLDMTVEKGIIYGLLGPSGCGKTTLLSCIVGRRKLDSGEVWVLGGKPGEKGSGVPGPRVGYMPQDIALVGEFTVRDAIYYFGRIYGMKNKKMTEKFEFLSNLLELPSGGRLIKTLSGGQQRRVSLAAALVHDPELLILDEPTVGLDPVLRERIWEFLAGLARAGTTVIITTHYIDETKQAHKIGLLRDGQLLAEDSPEEILRRYDCDTLEEAFLKMALRQHETPRRRSTLTSSPDVVPENNMIDDIRYDSREDFNVVTCSTDVLTSKEKPERIKNMRKGRYKAVFIKSIQQFARHPGGLIFSVLFPIIEVVAFFMAVGHDPIGLHVAVVNDEAAYFNVSFDTCRNGNITTVRQREDETCEQYMLSCWFLEEMENRKIYPTQYNTVEEAKHAVAKHHLYGALHFPNNFSDALALRSGVILWHKIQLCQ
>HmEL016876-RA
MRSGRLLAEESPQALLTMYSCISLEDVFLKLSRRQGQANQVVELNVSGGGLGLNKMCKREEAPYAAEDNQVVGLNFHQSKEVLIVDHAAGSNGDLPGKMTEAVKSECEDCGNFFNLTSKGKIKALLQKNILRMWRNIGVMLFIFALPVMQVILFCLAIGRDPSGLRLAIVNDDVNIIDGNCPYNASCSMKNLSCRYLAHFNNKSIVKEYYDTVPDAIAAVRSGDAWGAVYFNDNYTDSLVARLALADTADNETISSSEVQVWLDMSNQQIGLMLNRDIQFSYRDFAKDLLSTCNYNPKVGDIPIDFQDPIYGDSNPSFTDFVAPGVILTIVFFLAVALTSSALIVERMEGLLDRSWVAGVSPGEILFSHVVTQFVVMVGQTALVLLFMILVFGVKCNGNILYVVMLTLLQGLCGMCFGFVISAACELERNAIQLALGSFYPTLLLSGVIWPIEGMPWALRGVSLCLPLTLATGALRAVLTRGWPLSEPDVYLGFVATLAWIALFLALTLTILRFKRG
>BmGA010726-PA
MPAYDNEGAT ISMEDVREID RPITISTIEE ELIARRNRMF KTQKSTVASR RQQAVCVRRA
HKRYGTAKNP NVILDGLNMT VAKGSIYGLL GASGCGKTTL LSCIVGRRRL NSGEIWVLGG
KPGSPGSGVP GPRIGYMPQE VALFGEFSIR ETLIYFGWIA NMSTPQVEER IDFLIKLLQL
PNPTRQVKNL SGGQQRRTSL AAALIHDPEL LILDEPTVGV DPVLRQSIWD HLVDITKEGR
TTVIITTHYI DETKQANMIG LMRGGRFLAE ESPSELISRY NAESLEEVFL KLSVLQNLGK
RRRSSILADV VEKVELPTMP DPSAIDLEEA EVGEISGEFG DNVSMSSKGR VVVAPDLPIP
VEAIPPEEKP KRTKMEMIMP MKWHHMKALI WKNFWSLFRN FGVLAFIMGL PISQMVLFCL
AIGHYPVGLP IAVVNYESHS SDPLCYYDQK KCPQDRSTYD WHLTNFSCRY LDFLSKRQSN
LILYPNTEEA MSEAAHGKAR VVLVFPANFS TCLQERITNP RRTDDYTIMN SDVEIHMDNT
DKQVEWMLSR DLQLAFMDAT QELAKICQLP SRMMSIPVHF NEPIYGLDEA NFTDFAGPGV
ILTIIFFLAV ALTSGSMLAE RNEGILERTL VSGITGTEIL FSHVTVQMLV MIAQSVIVLV
IGFVFFGLTM RGPIGWVTFL TLITGLCGMT FGFVVSCVCD TDRTATYLAL GSFLPMVLLC
GIIWPVEGMH LILQWISYIL PLTKSTESLR SMLQRGWTIN VPTVYSGFIS TGIWIAIYLT
TSILLLKFKK G
>BmGA010825-PA
MAVREAAVIV ECANKSYGQQ NVLNDLDLTV EKGTIYGLLG PSGCGKTTLL SCIVGRRSLD
SGNVWVLGGK PGEKGSGVPG PRVGYMPQDI ALVGEFTVRD AVYYFGRIYG MEHKKMTERF
EFLSSLLDLP SGNRLIKNCS GGQQRRVSLA AALVHDPELL ILDEPTVGLD PVLREQ
>BmGA010760-PA
MNRYGLLGAS GCGKTTLLSC IVGRRKLNSG EIWVLGGKPG TKGSGVPGKR VGYMPQEIAL
YGEFTIKETM MYFGWIFGME TKEIVDRLRF LLDFLDLPSE NRMVKNLRLG LLKY
>Ms2.05815-RA
MTAYDNEGATISMEDVRDTDRPITINTIEEELIARRNRMMKTQKSTVASRKQQAVCVRRA
HKRYGTAKSPNVILDGLNMTVPKGAIYGLLGASGCGKTTLLSCIVGRRRLNSGEIWVLGG
KPGSPGSGVPGPRIGYMPQEVALFGEFTIRETLIYFGWIANMATKDVEERIDFLIQLLQL
PNPTRQVKNLSGGQQRRTSLAAALIHDPELLILDEPTVGVDPVLRQSIWDHLVEITKGGR
TTVIITTHYIDETKQANIIGLMRGGRFLAEEAPSELIRRYNAESLEEVFLKLSVIQNLGK
RRRSSILADVVEKVELPTMPDPSAIDLEEAEIGEISGEFGDNVSMSSKGRVVVTPDVPMP
VESLPPEEKATRSFVETIKPMKWHHMKALIWKNFWSLFRNFGVIAFIMGLPVSQMVFFCL
AIGHYPVGLPIAVVNYESNSTTPLCPYEKTCPQDLATYEWNLTDFSCVYLEFLSKRQDNL
ILYPTKEAAMYDASHGKARAVLVFHSNFSTCLQDRITDPRRADLYTVKNSDIEAHMDDTD
KQVEWMLNRDIQLAFMEAAEYLAKLCDLPKRIMSIPVYFNKPIYGLDVPNFTDFAGPGVI
LTIIFFLAVALTSGSMLAERNEGILERSLVSGITGTEILFSHVMVQMLVMIAQSVIVLFL
GFVVFGLTMTGPLGWVTVLTLITGLCGMTFGFVVSCICDTDRTATYLALGSFLPMVLLCG
IIWPVEGMHIVLQWISYVLPLTKSTESLRSMLQRGWSISVPTVYSGFISTGIWIVVYLTT
SILLLKFKKG
>Ms2.05814-RA
MAVRPAAVVVERANKSYGTHTVLQDLDMTVERGIIYGLLGPSGCGKTTLLSCIVGRRQLD
SGNVWVLGGRPGEKGSGVPGPRVGYMPQDIALVGEFTVRDAVYYFGRIYGMDNDKMVERF
EFLSNLLELPSGGKFIKNCSGGQQRRVSLAAALVHNPELLILDEPTVGLDPVLREQIWEF
LSEVARGGATVIITTHYIDETKQAHKIGLLRDGQLLAEEAPEEILRKFDCNTLEDAFLKL
SLMQHELPPRIPSTLTPDVIPATRAIANGDTRYESREDFNVVTSSTDVLTKKEKPKTPKN
LSRSRYKAVFIKCIQQFCRHPGGLIFSILFPIIEVVAFFMAVGHDPRDLHVAVVNEEAAF
SPFGLDICNNRSIKHATLLEDETCDMYMMSCWFLEEMESHDLYKTVYNTSEEARAAVQTG
KYYAALYFGANFSSALGVRLTDWQVEDELLDESSVKVWLDMTNHQISYFIKNQLHKTYES
FTKRAMKACDRPENTIQIPVNFHDPIHGNKQPEMVQYMAPGILITIIFFLPGVVTSTLMI
SDRLEGVWERSAVAGVKAREMLNVHITLQSAVILVQTIEMMVLAFAGYGIPMRGSNIACG
CLLFLQGLSGMCYGFFLSVYCSSHTMSFFVATGSFYPMILLCGILWPLEGMSMGLRYVAL
TLPFTIPSKSLRELLEKGTSVTDPAVYNGFLVTIAWIVITLAFILLRLKLKKT
>Ms2.09200-RA
MTGSVTPECEDCSGCFNITSRGKIKALIQKNFLRMWRNIGVMLFIFVLPVMQVILFCLAI
GRDPSGLKLAIVNADVNVLDGYCPYNSSCSMKNLSCRYLEHLDNHTVKEYYADLSSALEA
VRQGEAWGALYFNENYTDSLVARLALADTADNETITSSEVQVWLDMSNQQIGLMLNRDIQ
FSYRDFAKDLLETCHYNPKLGDIPIDFMDPIYGNKNPSFTDFVAPGVILTIVFFLAVALT
SSALIVERMEGLLDRSWVAGVAPGEILFSHVVTQFVVMCGQTALVLLFMISVFGVKNNGN
IVFVIMLTLLQGLCGMCFGFVISAACELERNAIQLALGSFYPTLLLSGVIWPIEGMPWIL
RYVSLCLPLTLATNSLRSILTRGWPITDPEVYMGFVSTLAWIMVFLVVTLTILKFKRN
>Px004510
MPAYDNEGATISMEDVRPPEQGISTIQEELQARRLQQMKSQKSTVTSRKQQAVCVRRAHKRYGSSKNPNIILDGLNMTVPKGAIQVKNLSGGQQRRVSLAAALLHDPELLILDEPTVGVDPVLRQSIWDHLVEVTKDKRTTVIITTHYIDETKQASLIGLMRGGRFLAEEAPSELIRRYQAESLEDVFLKLSVLQNMGKRRRSSILAGVVERVEIPAIPDPTSIDLEEAEIGEISGEFGDNVSMSSKGRVVVTPELAAPVEALPPDDEPPEGCLERIKPMKWQNMKALIWKNFFSLARNYGLLAFIVLLPVSQMVLFCLAIGHYPVGLPLAVVNNELGVNNTMEPCTYDKDKCPQDPETYQWNLTRFSCQYLDFLSKKQSNLVPYATKELALAAAYGGRARAVLVFPGNFSESLQDRLVDGRKAPDWVIASSDIEVHMDDTDKQVEWMLNRDLQLAFMDAAMHLAKVCQLPKRLFTVPVYFHNPIYGLKIPNFTDFAGPGVILTIIFFLAVALTSGAMLAERNEGILERSLVSGITGTEILFSHVIVQMLVMGIQSGVVLLIGFVFFGLTINGPLGWVIFLTVITGLCGMTFGFVVSCLCDTERTATYLALGSFLPMVLLCGIIWPVEGMHFILQWISYFLPLTKSTESLRSMLQRGWDIDVPTVYSGFVSTGIWIFLYLTASILLIKFKKG
>Px003594
MEERRPAAVLVERAYKYYGRLNKPDYKSVLCHLDMTVDRGSIYGLLGASGCGKTTLLSCIVGRRKLDSGDIWVLGGRPGEKGSGVPGPNIGYMPQEIALVGEFTVRDAIFYFGRIYGMKAAKMQERFDFLTSLLELSDGGKLVKHLSGGQQSLVALAAALVHEPELLILDEPCVGLDPVLRERYDDDTVYGDYETNEVSSADTIVRFFYARTRVVAFCGSISNSLAHAFYTIKNNNYVLRIWEFLAGLARGGTTVIITTHYIDETKQAHKIGLLRDGQLLAEQSPEQLLRQFSCDTLEDAFLKLALRQHEYAPKRNTLKGSPDVIPETSVSRQESRFPSREDFSGVTSSTDVLTKQEKPKKIKGKTRARYKAVFIKNIQQFGRNPAGLLFAVLFPIVQAVAFFLAGGHDPRDLHVAVVNHEAGFSPWGLAACKNSSLQQITKTENDNCELSMLSCWFVEEMEKHDIYQIAYDSPEAARASVHAGRLYGALVLPHNFSSALAVRVREGDVDDDTVRDSTISVWIDQTNHQISHFMKRKLHKTWETFTARAMRACGRPENMVRIPVNFADPVYGSMDAQFVDFMAPGIMITIIFFMSALVTSTIMISDRSEGVWERSAVAGVRPQEMLNVHIVLQASVIFIQTLELIILGFFGYDLPAKGSLINAGTLLFLQGISGMCYGFLLSICCTSFTLAFFIVTGSFYPMILLCGILWPVEGMYQGVRALALTLPFTIPIKSLRDIMEKGSTMADPIVYQGYLVTLAWISFTLAICYLRLRYQKL
>Px014955
MSQIQFSQPFDEDASGNISRLLQVWSKRQQAVCVRHAYKHYGSNKRPNHVLSNLNMTVAKGTIYGLLGASGCGKTTLLSCIVGRRKLNSGEIWVLGGKPGTKGSGVPGKRVGYMPQEIALYGEFTIKETMMYFGWIFGMKTSEILERLRFLLDFLDLPSENRMVKNLSGGQSRRVSFSISVMCNIVSVPSGGQSRRVSFAVALMHDPELLILDEPTVGVDPLLRQSIWTHLVRITGAADKTVIITTHYIEEARQAHTIGLMRSGRLLAEQSPQALLQMYNCISLEDVFLKLSRKQGQSNQAVELQVAGGLGLTKLSRREEAPYAHEDAHVKGLNFHQSKEVLITDHNGVSNGDIPGKIAPSMKADCDDCGDCLSPLLNFTSRGKIKALIQKNFLRMWRNIGVMLFIFVLPVMQVILFCLAIGRDPVGLRLAIVNNDVNVVDGYCPYNNTCSMKNLSCRYLDHLKNQSIIKEYYADLESAINAVKEGQAWGAIYFNENYTDSLVARLALADTADDETIESSEVQVWLDMSNQQIGLMLNRDIQFSYRDFAKNLLSTCDYNPKVGDIPIDFKEPIYGDTNPSFTDFVAPGVILTIVFFLAVALTSSALIVERTEGLLDRSWVAGVSPGEILFSHVVTQFVVMCGQTALVLVFMILVFGVKCNGNIFFVVLLTLLQGLCGMCFGFVISAACELERNAIQLALGSFYPTLLLSGVIWPIEGMPWILRYISTCLPLTLATSSLRSILTRGWPITDPEVYMGFISTLIWIALFLVVTITVLRFKKG
>Px005111
MATQPALFSWTTGSSGHATVTHDAAWRGVVWSGVAMLTSRRHLTRLSKLIEVYVQIVASSRRFLSYWYQGNISRLLQVWSKRQQAVCVRHAYKHYGSNKRPNHVLSNLNMTVAKGTIYGLLGASGCGKTTLLSCIVGRRKLNSGEIWVLGGKPGTKGSGVPGKRVGYMPQEIALYGEFTIKETMMYFGWIFGMKTSEILERLRFLLDFLDLPSENRMVKNLSGGQSRRVSFAVALMHDPELLILDEPTVGVDPLLRQSIWTHLVRITGAADKTVIITTHYIEEARQAHTIGLMRSGRLLAEQSPQALLQMYNCISLEDVFLKLSRKQGQSNQAVELQVAGGLGLTKLSRREEAPYAHEDAHVKGLNFHQSKEVLITDHNGVSNGDIPGKIAPSMKADCDDCGDCLSPLLNFTSRGKIKALIQKNFLRMWRNIGVMLFIFVLPVMQVILFCLAIGRDPVGLRLAIVNNDVNVVDGYCPYNNTCSMKNLSCRYLDHLKNQSIIKEYYADLESAINAVKEGQAWGAIYFNENYTDSLVARLALADTADDETIESSEVQVWLDMSNQQIGLMLNRDIQFSYRDFAKNLLSTCDYNPKVGDIPIDFKEPIYGDTNPSFTDFVAPGVILTIVFFLAVALTSSALIVERMEGLLDRSWVAGVSPGEILFSHVVTQFVVMCGQTALVLVFMILVFGVKCNGNIFFVVLLTLLQGLCGMCFGFVISAACELERNAIQLALGSFYPTLLLSGVIWPIEGMPWILRYISTCLPLTLATSSLRSILTRGWPITDPEVYMGFISTLIWIALFLVVTITVLRFKKG
>Px005110
MGAEFTDTAGNDETTMWSKRQQAVCVRAACKQYGSTKQPNHVLSNLNMTCAKGTIYGLLGASGCGKTTLLSCIVGRRKLNSGEIWVLGGKPGTKGSGVPGKRVGYMPQEIALYGEFTIKETMMYFGWIFGMKTSEILERLRFLLDFLDLPSENRMVKNLSGGQSRRVSFAVALMHDPELLILDEPTVGVDPLLRQSIWTHLVRITGAADKTVIITTHYIEEARQAHTVSTALPTCTHLYPPVPACTNCTHLYPPVPACNRLYPPVPTCTRLYPLYPPLPTVPTCTYCTHCIRLYLLYPPLPTVPACTHYTRLYPLYPPVPTVPACTHCTHCTHLYPLYPPVPTIPACTHCTHLYPLYPPVPTVPTCTHCTRLYPLYPLYPPVPTIPACTHYTRLYPLYPPVPTVPACTHCTHCTHLYPLYPPVPTIPACTHCTHLYPPVPTFTHLYLPICTSQYCTIGLMRSGRLLAEQSPQALLQMYNCISLEDVFLKLSRTQGQSNQAAPLQVTGGLARTTREEAPYASEDASVKGLNFHQSKEVLLMEKGLSNGDIPSKIQPIISPECNDCGSYFKPLLNFTSRGKIKALIQKNFLRMWRNIGMMLFIFGLPCMQVILFCLAIGRDPYGLKLAIVNDDVNVMNGSCPYNKTCSMKNLSCRYLDHLRNQSIIKEYYPDHASALRAVRGGDAWGALYFNENYTDALVARLALSDSADDETLSSSEVQVWLDMSNQQIGLMLNRDIQFSYRDFAKDLLRTCDYNPKAGDIPIEFMTPVFGSMNPSFTDFAAPGIILTLSVVAMVLQNGRSNTPDNETLEVISTWVVTPTL
>Px014956
MNETLEINGCLNWNYCMLYIMIRTVPVADARVTPKLAVIKSELHPERTTVNVYVKFDSEVSVAEALAENNTVLNGCHLRVTRAAASGSEHDPRLAVYVGNLPFALEDEGLREKFSKCGEVESVRIVRDKKTNAGKDYTKLNKTLATSQLYSYETHIWENSPPSPAGDEKQKMGAEFTDTAGNDETTMWSKRQQAVCVRAACKQYGSTKQPNHVLSNLNMTCAKGTIYGLLGASGCGKTTLLSCIVGRRKLNSGEIWVLGGKPGTKGSGVPGKRVGYMPQEIALYGEFTIKETMMYFGWIFGMKTSEILERLRFLLDFLDLPSENRMVKNLSGGQSRRVSFAVALMHDPELLILDEPTVGVDPLLRQSIWTHLVRITGAADKTVIITTHYIEEARQAHTIGLMRSGRLLAEQSPQALLQMYNCISLEDVFLKLSRTQGQSNQAAPLQVTGGLARTTREEAPYASEDASVKGLNFHQSKEVLLMEKGLSNGDPLLQFTSRGKIKALIQKNFLRMWRNIGMMLFIFGLPCMQVILFCLAIGRDPYGLKLAIVNDDVNVMNGSCPYNKTCSMKNLSCRYLDHLRNQSIIKEYYPDHASALRAVRGGDAWGALYFNENYTDALVARLALSDSADDETLSSSEVQVWLDMSNQQIGLMLNRDIQFSYRDFAKDLLRTCDYNPKAGDIPIEFMTPVFGSMNPSFTDFAAPGIILTIVFFLAVALTSSALIVERMEGLLDRSWVAGVSPGEILFSHVVTQFVVMCGQTALVLVFMLGVFGVKCNGSIVLVVVLTLLQGFCGMSFGFVISAACELERNAIQMALGSFYPTLVLSGVIWPIEGMPWILRGVATWLPLTLATNALRSMLTRGWGLTNPDVYLGFLSTIVWIGLFLVFAILILKIKRNWQ
