# Supplementary material for: Characterization and expression profiling of ATP-binding cassette transporter genes in the diamondback moth, Plutella xylostella (L.)
Source: BMC Genomics. 2016 Sep 27;17:760. doi: 10.1186/s12864-016-3096-1 (PMC5039799; doi:10.1186/s12864-016-3096-1)
Supplement: Additional file 4: — Protein sequences of the ABCA transporters of the eight species. (XLSX 25 kb) [file 12864_2016_3096_MOESM13_ESM.xlsx]

## Sheet: 82mtissue-1
geneID	egg	1st instar	2nd instar	3rd instar	4th instar	pupa	male adult	female adult	larval head	male head	femal head	Fat body	Hemolymph	Midgut	Malpighian tubule	Silk gland	Salivary gland
ABCG1	3.97372	4.86393	1.62059	1.77277	1.32548	4.79911	2.97265	5.1948	2.81748	1.2983	1.39223	2.15799	3.03992	-3.01198	2.29417	-0.262668	2.99783
ABCB1	0.435941	1.37178	2.60469	2.37223	2.74098	1.19009	-1.87695	-1.29299	0.653245	-2.03369	0	-3.01354	-2.79904	0	2.98148	3.34257	1.20007
ABCA1	-1.17153	1.80983	1.23538	0.434875	-0.37855	1.55293	3.16567	1.36007	0.17702	3.58284	3.58415	0	-3.05287	0	0	0	-0.527698
ABCF1	5.7408	5.23156	5.84973	5.53368	5.02165	5.86396	5.3665	6.26781	5.79137	5.10285	4.78428	4.70796	3.68146	4.26486	5.05968	5.69225	5.24024
ABCC1	1.23575	1.14672	0.82324	2.32133	1.44377	3.20924	1.59843	2.97594	1.76488	1.28968	1.46162	1.46184	1.01738	2.58096	6.01337	2.34277	3.23322
ABCG2	6.0183	3.3289	4.9782	3.16032	2.91423	5.33543	4.13506	3.5617	6.7243	5.15386	5.59582	0.902551	0.339449	-2.17996	3.92643	0.247432	4.80322
ABCG3	1.34624	2.24271	1.50161	2.34121	2.81729	3.56506	4.97914	3.45637	0.635893	4.28769	3.95615	2.90574	4.45585	5.14517	5.82161	3.44327	4.71254
ABCG4	0	0	0	0	0	0	0	0	0	0	0	0	0	0	0	0	0
ABCF2	6.88541	7.89171	7.27132	7.17672	5.63723	7.45509	6.51224	7.5456	7.36967	6.57052	6.65624	7.31043	5.74385	5.01141	6.69366	7.72539	7.1749
ABCC2	0.901695	3.2942	4.89089	5.50243	4.87507	1.16733	4.26793	4.32408	-1.55957	-3.84561	-2.82567	2.5147	2.06419	6.87812	6.81274	5.55863	5.61759
ABCC3	-0.211178	3.08695	4.82509	4.8291	4.2933	3.11384	3.07844	2.155	-2.59959	1.77349	2.07213	1.25522	1.07741	7.17379	4.96328	0.114673	4.49335
ABCC4	5.07244	4.56972	4.09895	4.18703	3.26145	7.79323	5.15045	6.1881	4.83434	6.41419	6.08079	-1.59495	2.51033	3.1299	7.16625	2.30452	6.88619
ABCC5	6.29271	5.77116	5.71245	5.52004	3.99373	8.34684	6.14743	6.95747	5.71285	7.45195	7.17832	1.16571	2.89479	3.84571	7.77659	3.09556	7.99957
ABCB2	5.15827	4.8187	4.94649	5.04919	3.82546	5.20014	6.17044	5.96437	4.20022	5.85661	6.05184	4.17812	3.08228	4.85566	4.8184	2.79762	4.71848
ABCC6	1.64413	0.569104	1.18534	1.97271	2.02441	2.49029	1.68311	2.71218	1.10761	1.56932	1.81987	2.0611	2.92684	4.96465	3.10136	1.97232	2.23419
ABCC7	0.423743	-1.55426	0.356726	0.418712	0.380221	1.34711	0.990556	0.680718	0.298361	-0.0369011	0.0825651	-0.502177	0.934721	3.51124	2.69131	-0.479224	0.205078
ABCB3	-3.74153	1.1049	0.387854	0.312337	-2.27047	3.08873	6.48706	5.16163	-1.54498	5.24609	5.29812	-1.08248	-2.45294	0	-1.30178	0	-0.0976944
ABCH1	4.10713	4.21402	3.64804	3.47208	3.4825	3.75548	5.00356	5.35987	6.62817	5.6393	5.00913	-2.36569	1.54926	2.25225	2.04437	4.32792	7.88002
ABCC8	1.79391	2.29869	1.93334	2.27166	2.07549	3.57977	3.70468	3.14444	2.04134	2.79126	2.69089	2.46033	3.27607	3.18938	6.30932	2.54806	2.98523
ABCH2	3.81461	6.23933	4.17188	3.95094	3.83483	5.02871	4.80572	4.9921	6.05641	6.39026	6.42489	0.123158	0.337663	3.34808	3.07378	3.07685	5.57555
ABCB4	0.209665	-1.03137	0.879613	-1.0584	-0.319284	-1.00448	0	0	-1.17875	0	0	0	0	0	1.64941	1.62863	0
ABCG5	1.43594	2.25904	3.29031	3.2783	4.07692	4.81765	6.27888	4.47158	2.54229	4.51425	4.89586	3.22051	3.97475	6.07922	4.8592	2.30236	3.23505
ABCA2	3.35651	1.241	2.37438	1.62901	1.82756	3.85286	2.48626	3.80718	1.50866	3.59486	2.77829	-0.0288454	2.06013	2.97611	0.336818	#VALUE!	1.86283
ABCA3	2.16143	0.710937	1.26578	0.384347	0.977613	3.69783	2.16264	3.31139	1.54084	2.80032	2.40087	0.726493	1.11503	2.2834	1.34591	1.50022	0.917732
ABCH3	-0.195449	1.32905	0.959926	-0.785443	1.1236	1.17537	0.830795	0.107329	-0.320831	1.12151	-0.12159	0	-3.81375	-3.5258	-0.755705	1.94598	3.50149
ABCH4	4.96842	5.7871	4.26473	3.34763	3.44353	5.02408	5.4023	5.75627	6.25172	6.33531	6.07245	0.57083	0.95526	2.82817	2.66441	3.12516	7.46926
ABCC9	-1.82936	-4.39232	-1.67399	-2.83439	-1.35831	3.35567	4.82226	-0.00302	-4.5397	-4.09736	-3.07743	0.0927166	-2.12574	0	-0.90419	-3.73233	-1.92249
ABCG6	-1.85295	-0.286628	-0.182999	-0.313657	0.425459	1.63335	2.49523	1.09369	-0.919435	1.44891	1.02827	0.806095	1.31011	2.78248	3.11036	0.566014	1.96081
ABCB5	0.453055	2.19691	2.13795	2.57731	1.66107	1.26866	1.73411	0.580262	1.12353	1.00948	0.189879	0	0	0.383228	2.00828	4.80669	2.70175
ABCC10	1.00399	-1.23705	0.673938	1.05785	1.06	-0.210151	0.477693	1.79862	0.615573	-0.942081	1.39978	0.0780698	2.02954	3.90245	1.44373	2.00791	0.647821
ABCC11	5.21306	6.82142	6.2859	6.32545	5.18091	4.73167	7.20134	5.82721	6.39268	5.99974	6.10326	4.37287	3.84335	5.53076	4.94499	4.82467	5.51698
ABCB6	4.17387	3.60591	3.84382	4.14988	3.70992	4.60332	5.55609	4.67365	4.16345	4.02083	4.38099	3.10111	0.923295	4.78327	4.64648	3.0211	4.23606
ABCC12	0.522067	3.35019	3.47742	3.51274	1.69356	0.144428	1.55765	2.38381	0.785728	1.87717	1.62146	0.695683	-0.122233	2.3645	4.58072	0.455602	3.43536
ABCF3	5.50108	3.95539	4.86208	4.51333	4.17603	4.15983	4.37233	4.45119	4.67779	4.14344	3.74834	3.60611	2.50773	3.15324	4.45331	3.77766	4.20283
ABCG7	3.65314	1.77	2.94037	2.82786	3.25787	4.20371	2.87775	4.17631	3.35959	5.12386	4.59509	3.68458	4.26272	2.98059	4.09289	3.11353	5.40489
ABCB7	0.941469	4.3876	4.57665	4.53847	2.48781	1.72733	6.506	4.91364	2.10325	4.01671	3.75744	-0.791806	-0.747226	-0.758835	6.20564	-3.03189	0.893422
ABCE1	9.31389	9.38156	8.78768	8.71219	7.43426	8.25581	7.56908	8.72396	9.44228	7.67999	7.84203	9.05542	7.19651	6.5115	8.06304	8.81462	8.51981
ABCD1	9.75623	4.11772	4.20301	4.16745	3.45877	5.14659	4.58667	6.00983	5.67623	4.36051	4.00438	5.55377	3.4415	4.38538	5.31623	3.09491	6.85431
ABCG8	1.77154	2.05726	3.54184	3.28617	3.5097	4.3294	3.84373	2.90592	2.87552	3.46639	3.61381	3.24838	3.68528	5.47666	4.50357	0.831424	4.02459
ABCG9	6.42337	4.74288	3.31318	2.78345	2.94267	5.05395	5.69137	6.80492	3.8709	5.22248	5.00905	6.19501	5.73209	5.02262	4.99256	4.35415	5.28031
ABCB8	-3.52089	1.52348	0.149061	-0.788953	0.342481	1.35243	2.49714	-1.08883	2.76312	1.6205	1.36033	1.55319	1.7063	-3.52931	0.378288	0.898074	3.6928
ABCA4	1.2146	-0.577844	0.741945	0.980088	0.466086	2.59107	1.36638	1.67784	0.299437	1.21669	1.41823	-0.0332472	0.553227	1.75098	2.33242	1.10681	1.2304
ABCA5	0.933054	2.44875	2.18796	2.11079	1.24656	2.68111	2.40676	2.25437	1.81594	3.59661	3.2364	0.734115	-0.314413	-1.61143	3.08467	0.400925	1.6731
ABCA6	1.44179	2.60285	2.57117	1.68829	1.14988	2.52881	2.50045	2.11712	2.0009	3.60722	3.43621	-0.291489	-0.492021	-0.789033	2.59774	0.0533917	2.36572
ABCA7	0.757685	2.67352	5.13704	5.32729	5.49502	1.77703	5.26986	3.3176	0.204209	2.06159	1.42945	1.48029	1.36038	7.83471	5.52131	0.667632	4.56275
ABCG10	2.15835	1.55053	3.1561	1.40486	1.26262	1.6149	2.75431	2.43513	2.75514	4.89678	4.63431	-2.38228	#VALUE!	0	2.15331	-0.715469	-1.22756
ABCG11	6.24131	4.30182	5.58037	4.45043	4.02033	5.24246	4.26087	4.06065	6.85686	6.01102	6.19522	-0.190419	1.13956	-3.27293	6.25739	0.854902	4.95676
ABCB9	1.08349	1.19609	1.79296	2.12123	1.53436	0.908875	2.03112	0.895821	1.38313	1.52208	1.07489	0	-4.38281	0.605576	1.84516	4.78785	4.01683
ABCC13	4.08056	3.17684	4.42141	4.46212	3.73159	5.17958	3.27431	5.24004	3.73521	3.46112	3.5644	2.29245	2.72585	3.20994	4.65505	1.86321	3.06702
ABCC14	4.99108	2.19395	2.20245	1.94957	3.43617	3.93134	2.81491	5.78323	3.22209	3.17454	2.88814	4.94911	5.24553	-0.0894522	3.1906	3.03393	3.22273
ABCC15	4.99108	2.19395	2.20245	1.94957	3.43617	3.93134	2.81491	5.78323	3.22209	3.17454	2.88814	4.94911	5.24553	-0.0894522	3.1906	3.03393	3.22273
ABCB10	3.32918	2.08278	2.4034	2.71758	1.98616	3.35646	3.47289	4.2726	3.10771	2.75459	2.6979	2.21445	1.40429	2.49722	3.31218	2.08607	2.83229
ABCA8	-1.28666	1.6687	-0.616715	0.414898	-0.043022	-0.13157	0.9829	1.92801	1.21569	1.78963	1.65345	-2.47562	-3.58304	-3.29509	-3.43188	-1.54577	-0.642831
ABCA9	-1.28666	1.6687	-0.616715	0.414898	-0.043022	-0.13157	0.9829	1.92801	1.21569	1.78963	1.65345	-2.47562	-3.58304	-3.29509	-3.43188	-1.54577	-0.642831
ABCA10	-3.10604	1.38989	-0.266172	-0.499641	-1.76052	0.380254	2.18642	1.70188	-1.07942	2.55275	2.81748	0	-3.40242	-3.11447	0	-4.27205	-1.23982
ABCC16	5.25101	6.2872	7.05373	7.11152	6.27126	5.93886	5.41361	6.21787	4.64528	5.05407	4.82593	6.44432	5.22173	6.96294	9.19343	5.24402	5.95471
ABCC17	1.21992	4.33214	4.54354	4.721	2.6463	0.0405413	2.14342	3.02623	2.16045	2.84703	2.29378	0.10637	1.34735	3.3931	4.55477	-0.259242	3.71565
ABCD2	4.05215	5.61963	5.54451	5.3305	5.4241	5.72576	5.32815	4.9608	4.66373	5.66914	5.3795	4.19778	4.70602	7.28261	6.76407	2.8364	5.24518
ABCD3	2.05999	2.34947	2.44266	1.86993	1.53104	2.97971	2.92855	2.8367	1.40854	2.40343	2.13385	1.54911	0.915617	2.49635	1.57774	2.11638	3.26182
ABCG12	2.23218	2.85508	2.4282	1.84382	2.67408	1.01804	2.38395	2.40285	2.6093	3.93687	4.19356	-0.337598	1.5014	0	0.349994	3.11581	4.97362
ABCB11	2.2076	4.19922	3.43554	3.27423	2.08161	-0.250469	3.75423	3.84428	1.86649	4.58666	4.60659	-1.21018	0.667295	0	3.48641	4.61044	3.10104
ABCC18	3.43122	0.506921	0.52482	0.0273794	0.376549	1.69136	1.39569	4.46664	1.33153	0.745302	1.16577	2.84952	2.85966	-1.63898	1.87958	1.8588	2.4987
ABCB12	5.29377	5.72579	5.91481	5.52254	4.34978	4.57646	5.03051	5.66024	4.79721	5.24816	5.1977	4.33543	2.96497	5.23643	4.30775	3.54281	4.71254
ABCA11	-0.682009	1.86545	-0.356015	0.0278994	-0.8978	0.502399	0.605281	2.26025	2.10918	2.23442	1.81506	-0.482398	-0.563348	-2.92747	-1.82723	0.392998	1.84817
ABCA12	-1.16556	2.80286	0.700784	1.2482	1.06038	0.868225	1.28796	0.940272	2.09946	2.91074	2.27753	-3.67644	-2.46194	-2.43702	-0.851349	0.575328	-0.784764
ABCB13	0.565602	4.10106	2.67049	2.67193	0.639318	2.44206	4.73837	3.07928	2.31712	4.70069	4.55346	0.469757	-0.315738	0.124216	5.41033	0.689107	1.15499
ABCB14	1.68132	2.61021	1.92352	1.80918	1.26199	0.742812	2.69717	2.83946	1.52071	3.11668	2.80187	-1.49253	-0.775523	-0.575035	0.780025	3.5034	1.63181
ABCC19	2.98496	2.41794	4.03092	3.9065	3.2564	4.36117	3.39797	4.17285	3.29073	3.0061	2.64917	2.22716	2.8567	4.15901	6.28212	3.7226	4.272
ABCH5	1.30957	3.00015	1.22463	1.95904	0.932624	2.9844	0.966985	3.2562	3.04891	3.42879	2.55928	-2.37124	-0.282263	-1.45374	-3.00557	-2.02636	4.35839
ABCH6	0.159039	0.57008	0.879613	1.75604	0.144663	1.04443	0.147315	1.75775	-1.45177	0.929175	-0.574457	-2.57424	-2.94469	0	-1.20857	0.0925731	2.58048
ABCC20	1.90164	0.15159	1.7884	1.17901	0.163237	2.54413	1.75085	2.98932	1.39123	0.55347	0.672936	0.936191	-1.01923	1.14319	3.68652	0.570579	1.72833
ABCC21	1.02772	2.24271	1.28264	0	-1.08619	0.813583	1.3315	1.65243	0.639308	0.818619	0.516621	-0.483158	-0.268653	3.24169	1.20443	1.18365	0.0865934
ABCG13	5.09764	2.98214	3.16945	3.10711	2.8748	6.0427	4.93747	5.4248	5.18525	4.66177	4.4418	-0.194601	1.2423	0.0448211	3.6468	3.98317	3.81809
ABCG14	6.39412	2.98128	3.61215	3.05265	3.50314	6.22266	4.93048	5.51978	6.43853	5.3587	5.56274	-0.112998	0.975977	0.126424	3.85258	5.1744	5.20495
ABCG15	1.48805	4.75797	3.14349	2.27656	3.61902	4.40484	4.37679	3.39963	6.05196	6.10513	5.92086	3.61871	3.3027	0.295194	2.8689	2.07051	5.32722
ABCG16	7.02951	6.86543	6.23925	5.98947	6.5104	8.0344	8.31526	8.213	7.47224	8.22565	8.01617	8.18872	8.2298	8.41528	7.69728	5.50182	8.27712
ABCG17	5.66029	5.11547	4.27438	3.99533	4.93608	7.0731	6.85258	6.83296	6.26271	6.94182	6.72499	7.23794	7.02013	7.08955	6.38121	3.68236	6.9192
ABCA13	-3.05893	0.909484	0.195977	-1.15707	-1.58788	0.0488533	2.13359	0.519969	-0.862388	2.42126	2.44119	0	-3.35531	-4.06736	-2.61919	0	-0.607747
ABCA14	0	0.27897	0	-0.333023	0	-1.2791	1.14571	-1.44025	0	0.988971	0.593864	0	0	0	0	0	0
ABCG18	0.86924	-1.3718	-0.460812	-1.39882	-0.659708	0	1.07991	-0.506053	-0.519176	2.62361	2.64354	0	0	0	0.308984	0	0
ABCA15	-0.396774	2.51514	0.920065	1.35402	0.986222	0.711014	1.1629	1.86265	1.96124	3.09923	2.55328	-3.57062	-4.35612	-2.84577	-3.61999	-1.41838	1.10766
ABCG19	4.17946	5.35055	4.15574	3.64836	3.6112	6.74017	6.38857	4.88339	6.21911	7.15673	6.86898	4.05423	4.78271	6.05814	7.07581	4.32605	5.90618
