# Supplementary material for: Characterization and expression profiling of ATP-binding cassette transporter genes in the diamondback moth, Plutella xylostella (L.)
Source: BMC Genomics. 2016 Sep 27;17:760. doi: 10.1186/s12864-016-3096-1 (PMC5039799; doi:10.1186/s12864-016-3096-1)
Supplement: Additional file 5: — Protein sequences of the full ABCB transporters of the eight species. (XLSX 13 kb) [file 12864_2016_3096_MOESM14_ESM.xlsx]

## Sheet: 82RFC-1
geneID	SS	RC	RF
ABCG1	1.20608	2.77214	2.11287
ABCB1	2.00785	2.45361	2.79964
ABCA1	-0.610983	0.43424	0.0380119
ABCF1	6.34233	5.39719	5.8675
ABCC1	2.1613	1.74199	1.9478
ABCG2	3.67946	3.9145	4.25233
ABCG3	3.64112	4.66922	4.63899
ABCF2	5.63623	7.42982	7.07331
ABCC2	4.78898	6.37154	5.96748
ABCC3	4.37274	5.32793	5.06007
ABCC4	2.75176	5.7772	5.43722
ABCC5	4.63213	6.28545	5.91799
ABCB2	5.40672	4.68965	5.09155
ABCC6	1.70057	3.28466	3.53229
ABCC7	-1.04218	2.5735	-0.0162186
ABCB3	-0.885523	0.0148025	-0.625094
ABCH1	3.25194	3.82136	3.81007
ABCC8	2.13005	2.33523	2.08175
ABCH2	3.77955	4.64689	4.74565
ABCB4	0	-0.24346	0.00416841
ABCG5	2.93871	4.74497	3.23862
ABCA2	1.75308	1.53141	2.01351
ABCA3	0.445405	0.925113	1.0684
ABCH3	-0.509372	1.35143	0.599054
ABCH4	3.91415	4.13374	4.63777
ABCC9	-1.29529	-1.90397	-2.18686
ABCG6	0.962413	1.62467	2.28141
ABCB5	2.30906	1.98482	2.3491
ABCC10	-0.309933	2.07443	2.25793
ABCC11	5.77628	5.44247	5.41364
ABCB6	4.29807	3.61383	4.0238
ABCC12	2.69081	4.04949	3.97274
ABCF3	5.52774	4.09918	5.09047
ABCG7	2.43408	4.00136	3.90581
ABCB7	3.86276	4.24577	4.51483
ABCD1	4.3381	5.54222	4.46887
ABCG8	3.05071	3.87872	3.83569
ABCG9	2.1577	4.42018	4.24316
ABCB8	0.487118	1.40103	1.38214
ABCA4	0.37393	1.391	0.654996
ABCA5	1.15347	2.05658	2.1915
ABCA6	1.25125	1.65704	1.35967
ABCA7	5.47927	6.41308	6.23224
ABCG10	1.87357	2.0792	3.12605
ABCG11	4.4131	4.9548	5.46517
ABCB9	1.04258	1.51572	1.54096
ABCC13	3.31642	5.16337	5.502
ABCC14	1.84384	2.81351	2.62421
ABCB10	2.51366	3.30842	3.20704
ABCA8	-0.0358007	1.35121	1.2538
ABCA10	-0.757002	-0.213395	-1.08915
ABCC16	6.67497	7.78071	8.02512
ABCC17	3.98515	5.27033	5.40674
ABCD2	5.43804	6.60208	6.31716
ABCD3	2.64223	3.56106	3.19236
ABCG12	1.40368	2.30512	2.34861
ABCB11	2.41863	1.10811	1.60828
ABCC18	0.40602	1.61676	1.73684
ABCB12	5.32088	5.53614	5.71536
ABCA11	0.653161	2.13788	1.13956
ABCA12	0.57941	2.46524	1.30137
ABCB13	2.4216	2.40744	2.36677
ABCB14	2.61532	2.3067	2.49936
ABCC19	4.18114	4.46761	5.07522
ABCH5	-0.0588004	4.23084	3.70674
ABCH6	0.285689	2.16535	2.10038
ABCC20	-0.0367741	0.762623	0.39358
ABCC21	1.03573	2.66206	0.559194
ABCG13	2.90121	2.5166	3.33318
ABCG14	3.70845	3.21155	3.11522
ABCG15	2.13018	3.33358	3.57533
ABCG16	6.16419	7.13433	7.27804
ABCG17	4.9851	6.12738	5.69017
ABCA13	-0.514875	-0.605168	-0.26443
ABCA14	0	0	0
ABCG18	-2.44468	-2.58388	-0.751294
ABCA15	-0.419465	1.29878	1.48965
ABCG19	3.30366	3.69497	4.02726
ABCE1	8.27668	8.01014	8.17549
ABCA9	-0.0358007	1.35121	1.2538
ABCC15	1.84384	2.81351	2.62421
ABCG4	0	0	0
