# Supplementary material for: Characterization and expression profiling of ATP-binding cassette transporter genes in the diamondback moth, Plutella xylostella (L.)
Source: BMC Genomics. 2016 Sep 27;17:760. doi: 10.1186/s12864-016-3096-1 (PMC5039799; doi:10.1186/s12864-016-3096-1)
Supplement: Additional file 8: — Protein sequences of the ABCD transporters of the eight species. (FA 80 kb) [file 12864_2016_3096_MOESM1_ESM.fa]

>Px000087
MLHTSAGVSGELLVNGQPRNEHEFQRLSCYITQEDLHQPLLTVREAMDMAAKLKLPKGEKAPSEDILQELGLLEHQHTKTDQLSGGQKKRLSIALELVNNPPVFFLDEPSSGLDTVTAAQCVKLLRQLTRQGRTVICTIHQPAASLLELFDQVYVLADGRCIYQGDTAELVDYLRDAGLPCPRHHNPADFIIEMTEATENIAALSEKILNGKIYKTTQKLQEIEAPSEPTKNMELKICYPIEEDVENQIMLTNEKCTYKVAQYAEGSGSSSSLSSQSEMNSSLAWMRVKSSESCGYPTTYCQQFSILLCRMIKQIFRNKQGIYIQTVHHVMCGLLMGLCFFNMANDGTQMFNHLKMCVGIVLFFAYTQIMAPVLVYPQEVKLVKKEHFNRWYSLTPYYAALTVSKLPVQVTLNCVFCAIVFFMVGVPFKVNRFVAFCLTGNVVSLASEGMGMMIGSVFNVRNGCAVGPCVIAPFLGLAIYGFDFAHRIPLLMNILMKTSFIRCGVVAMVLTIFGFNRTPLECSDIYCHFANPDVLLKYLDIERSSVWIEIMYMLGLMLVYRSLCFIGLKWRFST
>Px000163
FRYATWLEWCCTALGVLLGFLSASGLCVHQLLTGDVITAMVQRTSRQNATSSPMAFLQLFGGGRVLTNASNEENMNALVEDGLAWLAAATTFTVLSIIFCFASVFLVNWSAAQQVKRIRLLFLKAVLRQDMAWYDTDVSFNFASRMSEDLVNLSSGMGEKLAIASNLLGSAFACIIMSIVLNWRAALAGLCVAPLTCAAVVMFLSYQTKFSMLQMDAMSKAGKHVEEVLRSVRTVVAFEGETDEINRYKNLLEVAKKYGYRRALYRGLGAGFNFLLIYIAVAIVLAYGVHLLMEEFYLPLDQRKYTLGRLYSIMQCFNLGLKSVAYYIPHAETFATAKGAAANIFKILELNPQIDGLSKSGLAPRHVKGEISLENVTFSYPSRPEMKVLKDFSLTVRAGETVALVGASGCGKSTILQLIQRLYDAQSGAVRVDGNCVKTLNLEWLRSSLVGQEPVLFRGSILDNIMIVSPEASREQVERVAKIAFAHEFIINLPNGYDTLIGERGLSLSGGQKQRIAIARALLRDPAILLLDEATSALDPRSEVKVQEALDRASENRSTVIVSHRLSTIVNADRIVCMDKGAIVEMGTHDELISLKGHYWKLVMTEKSKTEPDIIGHEVKSLSTIELLKLNRKEWYLLVIGIGSAVIQGWVHSLTAIVLSYAVESFTKNDRDEIISNCTFYAIMFVAIGVMALLTNVIQTFSLPRSSSRMCTRLRLQLFGSFLKQDMSFYDQKSNSIGSLTTKLSRDMGEVSNVTGLMLGSIADGLSATAFGLLIGLIFSWKVALIGATFVPIVIFCIKLETMARKNSAALERSSMETANAIASEAVGSIRTVQSLAIEKVFLDKVEKCSDESIRASLAGTRWRGLVFGIGQYAPYVCYMLCVMVGIFLIKNDGEYFINVLIAVRSIIGSTAILSHAMVFLPQFNSAKGSCARVLSLIRQEPKVRTEDGVVDPADWNATGEFKLSNVEFSYPSRPHEPVLSGFNLKVEAGKTVALVGPSGCGKSTVLQLLQRFYDPDSGVIELDSLNTRSQLSLPRLRRQMGVVQQEPVLFDRTLAENISYGDHARAVSMQDVVEAAKAANIHSFITSLPKGYDTPLGSSGAQLSGGQKQRVCIARALIRSPRLLLLDEATSALDASSEQAVSDALDAAAVGRTCVTIAHRLRTVQNADVICVVDEHKIVEKGSHAELMQLQGRYWKMTGGHKKKSPSQPQSDEFQKE
>Px001174
MDTESPFPAPRVDLRQFPKRQHTGDWLVIFRVIMPMYMVMTLSQFITYLLMFVVGEKEKKIREGMRIMGLKDSVYWFSWFLIYAVFVTVLSVVSTVLLFTLKVFQHSSYVLIFLLMLLFGFTIITFAFMLTPFFDKARTAGILGSFAVNLMSGLYFIQVFVSNADSLAFWFVSLISSSCYALAMDKALVLDMAGVGVTWDNLWSGPGVPFGGSLIMMAVDTVLYALAAYWLDAVMPSEYGIKQKPWFCLLPSFWCKRSRGRVSTVHCHSNGEATHNNKDIEPVPRELQDKEAIRIVGLQKSFRHCRRAEIKAIDGIELSIYEGQITAVLGHNGAGKSTLFNILTGLTAPSAGTAYVYGLDVRDANDMHEIRQMIGVCPQQDVLFDLLSVKEHLQFFAAIKGIPRKTRQHDVSKALAEVGLSDQAGVFSKHLSGGQKRKLSIAIALIGDPKIIILDEPTAGVDPVSRRQMWRILQRARRGKVLLLTTHFMDEADILGDRKAVISITSYGVSMTTLEEVFLSLEGENTEEMETEGVSSVKLVRARALSRSLSLQSKTLSYQELNDKDSQQKATSLPTPPASHALHSTNHGVEHVKVTPAEPPLSVDVLGEIVKTKPSCWRTFCALVYIRTVRMIRDPYKLYVMIFMPIISCALGLYMKSKQIVFFRMQPLKLDPNAYLNRTPIALHNDGSIFKEIVDLRDSLETLGANPIVDFDGNFSSFLNMENFGAYSIKHSTMPYGNILAYYNSTYTHSLPIIINMLDNSIYRVMMSAAGYLESFKPIEVYTHPFQQTEQQEEFNVGNVVCAIFMGMIFALVPVTLAVDIVYDREIKAKNQLRVNGLSMTMYFLTYFTILIVIMIITSIGVLVLVNLNDIPSLTNGSALTMLSILLLLYSPSAILFNTCLSYIFDKMDSAQSIMPNITTWVGVIPFILVAVLDTFKWGSDIAFYLHLVFSFLNVMYIPYAIIYYVDR
>Px001241
MSKKRGNKKNLDLDDDFDDKKKNSVADTHEVTSKSKGKAKKKGKGKSDDWSDSEEQSKKEVGKQTPLSDDDDVPKPASKKSQKKVKNKKKGNDSSEEEFDDTKSEVSNATSTASKSVKSNKKKKGKGKKDDDWSDEGSDVELKEVSEEEIAKPVTKKKAKNKKKTVELSDDEEDDKAVLSDASSEPAKPVTKSNKKNKGKGKKDDLSDDHNSDEELKVETSDHEEVIPEPVTKHKEKHKKGKADEVDDVEEEIKRLNLKETLPDMTPAISEEADDEASKDRKYEKTELGEKKMTHKEKKKLKKQQEYEKQMELMTKKGGQGHSDLDSNFTVSQAQKSAGQMAALENAVDIKVENFTISAKGQDLFVNANLLIANGRRYGLVGPNGHGKTTLLRHLVQRAFPLPPHIDILLCEQEVTASDQSAVHTILEADVKRTELMKECKELETEVENGNMKMQERLNEVYSELKAIGADSAEPRARRILAGLGFSKEMQDRATKNFSGGWRMRGSLARALYIEPTLLLLDEPTNHLDLNAVIWLDNYLQGWKKTLLVVSHDQSFLDNVCNEIIHLDQQKLFYYKGNYSMFKKMLAQKRKEQHKEYEKQEKRLKELKAHGQSKKQAEKKQKEALTRKQEKNRSKSQKEDSEDAAPASLLQRPKEYAVKFSFPDPPPLQPPILGLHNVYFNFPTQKPLFIGVDFGIDLSSRIAIVGPNGVGKSTFLKLLVGDLSPVKGELIRNHRLRIGRFDQHSGEHLTAEESPVEYLQRLFGLQYEKARKALGTFGLASHAHTIKMKDLSGGQKARVALAELTLMAPDVVILDEPTNNLDIESIDALAEAINEYKGGVIIVSHDERLIRETDCTLYVIEDQTINEVDGDFDDYRKELLESLGETINSPSIIANAAIMQ
>Px001274
MCYDLYISGRTDNRIRLMNEVLQSIEAVKMYAWEGAFAKIIGHDRKKEMNVIKKMSWLRVVMISCVKLNTKVAIFLSIISYVSFKNELTAAKVFVIFSYYDILKYSLVDFLPLAITFTLEAFVSIKRMQEFLLLPEVDNKDGVDLMKIHKEATPVVNGVFEKIGNGQQAYIKSDTNLEQLSKPEVLVSFKNYTAYWGSGDKPGEGGKVPALKDINLEIKPATLTTVVGTVGAGKSSLLLGLLRELAPASGLLTVSGGLAYAPQEPWLFEGTVRQNILFGLELDLRRYKQVVRCCQLKSDLDTLSHGDATRVGERGISLSGGQRARVALARCVYKKADVYLLDDPLAAVDAKVAQAIYTDCIRGFLRDKAVVLVTHHVQYAQRAHNVCVMREGSIVAQGTYDELKHKVSEFEKLIEMGEKDEEDKQKQKSGLDVSDNVEHQRMRSQRSMSEVSQLSFNLDLDNNLSPDYQGEAQQRGSVSRSVYASYMWSGGGPISILALLALMLLAQVFYSSTDVWLKDWVNLEEANSAANVLHSVANTTLPPPVQS
>Px001524
MTDLGLKIPTRNLLTGAVVNWVDDDQLETATDGPENLTLAWKDLCVYRKKKHQTSIWSSPTYEEVKVLHGVNGSVSSGSLVALMGSSGAGKTTLLAAISRRDKSAMTGYLMLNGRLAGADLIARISGFVPQEDLAVEDLTVNEHMEFMARLMMDRRCTSAVRTRRVAQLLNELGVSNCTRTKLKSLSGGERKRVALAVQLLNDPPILFCDEPTTGLDSWAASAVVSRLRGLAAGGKLVICSVHQPASGVFEQFHEVVLLAAGRTAFHGTIEQADVFFASLNYKCPVGYNLAEYFVSLLGVQIDQEFESRERIRRICDEYQRSDVAAEIEARVGNITDEIEYFNGNGDSKNEYFERYLTLVKVNFFVQFWWLMWRNIQSVKHNSTIWIAEFFLLMFVGLIISIPYIGHFEQLDQRDIQNVEGLLYLTITEDIFLFIYAVFITFPSEMPVLLRETASGLYSPGPYYLSKMIFWIPRAVIEPTLFASLIFGVAGLHGGFAGWFGFCFVCILCANWANAYGSFLSAVFDKMETAALVSVPFDLIGTMFSGIYLNLASIPPAFSWLRFVSGFYYGVESISILQWDSIEKIDCVDIPGMPCIRTGPEVLKRFGYDEDNFYRNCGCLVVMYFVAHLIAYLMVIKRSRGTPVY
>Px002116
MMLAGVQVLDKDAVQYRSQDAPASQDASASQDGGSGSATPPAPPSSTPAQSLARVPSRGPVDMNFTNVTCTVKLGINKGYKQILHGVNGRLRPRQLVAIMGPSGAGKSTLLDVLSGYRITGVGGAVYINGRGRNMSKSSR
>Px002117
MALAADLKLPTSQDVYEKGEITEEILTNLGLYEHMNTRASQLSGGQRKRLSIALELINNPLIMFLDEPTTGLDSSSCASVVQLCRRLAHQGRTIVCTVHQPSASLFALFDHVYILAAGQCLYQGSTANLVPYLELAGVPCPIYHNPADYVIELACGEYGEDKIQVLTNKAENGKALDWFDDTDIPNMEALRKEYPLSFLKEQDGDHGEEETPQSNQTKVLIKRGFLKAKRDATMTHLRLMVNVVVGIMLGSLFINAGNEGSRVLENYNLLFAILMHHMMSPMMLTILTFPSEMSILSKEHFNRWYSLGSYYISITLVDLPISFVSCAVFSVIVYTMSSQPLDVVRFSQFFAISIYTVLVAQSFGLMIGAAFNVVNGTFLGPTLSVPMMMFAGFGVTLRDLPPYLYWGSYISYLRYGLEGYIGAIYGRNRPTLDCNEEKYCHYRYPAKFLAEVAMSPDMFWFDIMALTITVVILRVAAFLLLKWKLNAVR
>Px002158
MPSDAKKRAQQKKKEQAGSRNKKPVARVTAEENGSASNGTEEHRELTAEEALCLKLEEEAKLNSEARSCTGSLAVHPRSRDVKIANFSITFYGSELLQDTLLELNCGRRYGLVGLNGCGKSSLLSALGRREVPIPEHIDIFHLTREMPASDKTALQCVMEVDQERVKLEKLAEELAHSDDDEAQEQLMDVYERLDELNADTAEARAAHILHGLGFSKQMQNQATKDFSGGWRMRIALARALYVKPHLLLLDEPTNHLDLDACVWLEEELKHYKRILVLISHSQDFLNGVCTNIVHMSKRRLKYYTGNYEAFVRTKMELLENQMKQYNWEQDQIAHMKNYIARFGHGSAKLARQAQSKEKTLAKMVAQGLTEKVTDDKTLNFYFPSCGTVPPPVIMVQNVSFRYTDTSPWIYKNLEFGIDLDTRLALVGPNGAGKSTLLKLLYGDLVPSTGMIRKNSHLRIGRYHQHLHELLDLELSPLEYMMKMFPEVREREDMRKIIGRYGLTGRQQVCPMRQLSDGQRCRVVFAWLAWQTPHLLLLDEPTNHLDMETIDALADAINDFDGGMVLVSHDFRLINQVAEEIWICENERVTKWEGGILKYKDHLKSKILKENAANAAKVRK
>Px002415
MGVKVAEDVLPPQKQSPGLFSRLFLCWMFPLFYHGNQRDLEEVDLVPSRPCYDSKLVGDQ
LEQKWFEEEAQAKLEGREPSYPKVLFRTFFWSYVPGGLMQFGYITFRTLSPLLFAELLSY
WTVDSTMTRTTATYYTVGMVACNWSAAYLNHQGNFYCQQFGMKLRIATSTLMFRKIMRMD
NGSLGETTAGKVVNLLSNDLQRFDLAFLFLHYVWIIPLQLTAVCYLGYRQAGVAALIGLA
ALVVIALPMQDGRKTITSNEKVPSAIVVPYSTETFSLLSMVKLGLSRVSNNNGATPQVIK
MYAWEIPFEKVVGARRWEEMVVVRAATRIRAVFLGFMVFTERTALFLTIVTYVLLGNTVS
ATVIYPLQQFMAAAQVNITLILPMGLSFTAELFVSLRRVQEFLAMKDRSDLVIKNVSGGQ
KKMFRKSSSQSLGEAAVRPLSYQSKSSIFGSLNVIPNDLPRRRSMSYPGELAVEVRDVSC
SWVGDANALALKNVSVRLARGKLCAVIGAVGSGKSSFLQLLLKELPAASGTVSIFGKISY
ACQEAWLFPNTVRENILFGLPFEPEKYKRVCRVCALETDIKQFPYGDQTLVGERGVSLSG
GQRARINLARSVYREADIYLLDDPLSAVDANVGRQLFEGCINGYLRGRTRVLVTHQIHFL
KAADYIIVLNEGKVENMGTFEELANCKEFSTLLSPLQEGKDDNKSLSSTGGGDQKLARPQ
LMHSQSKMSESMDLPEYAAQKQEAEERGSGNLKWSVVAAYFSAGGGFALFLTVVCIFGAA
AAAAGADFWVSYWTNQVAIHEEQLAGAELEAGLDVQMGRFTTRTYIIFHGCIVGACLLLT
KLRVFPFAHVCVTASANLHNRMFSTMLRGVMRFFDTSSSGRILNRFTKDIGSLDEILPRT
LLDVFQIYSTLLAILVLNAVALYWTLVPSAVLLVIFGFAVNVYMKAAQSIKRLEGTTKSP
VFGMVTSSLSGIATIRSSGAEQRLIDEFDKHQDLHTYAWNGYLGGGTTFGLYLDTICLVY
MTTVIFVFLYIDFGDAVAVGSVGLAVTQSNLLTFILQHGARMLVEFLAQLTSVERVLDYT
RIPTEDNLFTGQIDTPPNWPAQGKILLQNVNLRYAKDEEPVLKNLNISIESGWKVGIVGR
TGAGKSSLISALFRFAYIDGRILVDDVDTSLVALQELRSKISIIPQEPVLFSASIRYNLD
PFDVYSDDELWRALEQVDMKAAVPSLDFKVTEGGANFSVGQRQLVCLARAVLRSNKVLIM
DEATANVDPQTDSFIQQTIRRQFASCTVLTIAHRLNTIMDSDRVLVMDAGQVKEFDHPYH
LLSDPHSQLTAMVKETSEKMSQQLFEVAKEAYFQSNMKENAR
>Px002416
MENGSGARKESEEKKEVKKGKPNVLSRLFMCWVCPVLVGGNRRDVEERDLIPPPSAKYKSESLGDKFERYWLEELGLATQRGVTPSLWRALRRAFWLSYMPGALLLLGNAIPRTIQPLLFTRLLSYWSADSTMTRLEAGYWAMGMLLCNFLAMVCHHHNTLFVGRFGMKVRIACCSLLYRKLLRLNQRSLQSTAAGKLVNLMSNDVARFDYAFMFLHYFWMIPLQSAAVLYFMFRAAGWAPIVGLFSVMLLILPIQAGLTKLTAVYRRETAQRTDKRIKLMSEIINGIQVIKMYAWEIPFQKVVGSSRAHEVEALKRASFVQGTFGGFMLFTERTSLFLTVMTLVLTGSMATATTVYPIQQYFSIIQSNLALILPIAIAQLTEMLVSLERLQEFLMLDEREDLSVMPGGQADTAPVAFKYTKETTAPAYIVSKRYSKKEDDTGLAAELVERKSTSEFAVELNDVSASWGGEGDKDQHTLRGVSMRVRRGKLAAIIGPVGSGKSSLLQVLLKELPVSSGTVGVHGQISYACQESWLFSATVRDNILFGLPYDSKKYKKVCDACCLQPDFKQFPYGDLSLVGERGADIYIFDDPLSAVDANVGRQLFEGCINGYLRGRTRVLVTHQIHFLKAADYIVILNEGAIENMGTYDDLTKLENSLLLPKQQEGSGDDSKDELAIPNAAKKPNMERGISVISVKSEDNGEARKEQVQAAEERASGNLKWEVFARYLVSVDSWAIVALTLTAMLITQGAASSTDYWLSFWTNQVDGYIQDLPDGEEPDPSLGTQTGILLTGQYVYIYGALVLTIIVMSFMRLFGFVTMTMRAAANIHDLMFRNLIRATMRFFDTNPSGRVLNRFSKDMGGMDELLPRSILQAFQMYLSMASVLTLNAVSLPWTLIPTVLLLGLFIRYLKWYLNAAQSVKRLEGTTKSPVFGMIGSTLSGMSTIRSSDSQDRLIKNFDDCQNVHTSAFHTYIGGATAFGFYLDMICLVYLTSILSIFILIDFADVIPVGSVGLAVSQSMVLTVLLQLAARFTSDFLAQMTAVERVLEYTKLPHEENINDGPTQPPKAWPAEGNIKFENVFLTYSLEDPPVLKNINFEIQSGWKVGVVGRTGAGKSSLISALFRLTNLDGSIKIDGIDTIGIAKQELRAKISIIPQEPVLFSATLRYNLDPFDLYSDDDIWRALEQVELKDVVPALDYKVSEGGSNFSVGQRQLLCLARAVLRSNKILVMDEATANVDPQTDALIQSTIRRQFAACTVLTIAHRLNTVMDSDRVLVMDKGEVVEFDHPYTLLSAPGSHLNFMVEETGDNMSKALYDMAKKKYFDDHPQ
>Px002418
MVSGNKDPCDPVKVPPRHRDKKTNNYERANFLTRTWFVWMMPTFWRGYKRDLYDADLTKPKESHLSDKLGDRLEKKWLEEIALASRQGRKPSLLRAMTKAFWMSYAPSGFMFLIQALLLKPFQPVALSMLLSYWEPGSDMTYEQAVYCASAVIFMSLFIAFLNHHGTYSTQKFGMKVRIAACSLIYRKVMRMSSGALAQTTAGQVVNLLSNDVNRFDYAFIYTHFIWLLPLQVVLICYLIYIRIGYAAIVGVIGIVLQTIPVQSYMSKLAAILRMKTAYKTDERVRIMDEIICGMQVIKMYAWEKPFEQVVALARRNEIKCITSASYLRGVYLSFMVFTERLTLYITLLSYSLLGFQVTADIVFPLAQFYNTLQGTLSIIMSNAVSFLAEALISVQRLEEFMLLDEREDLRSVAGVDIAKLVLSVERARTKTLDLDLRPNTFKTIDAEGIFNPGFDSHEKTLMSQAPNLPPMSPDVGVLIQNISAKWTDDGPITLNNINIAVPKGKLCAIIGSVGSGKSSVLQLLLNELRATSGRINLCGPLSYASQEPWLFVATVRQNILFGLPYNSKKYKEVVRVCALQKDFQQFPHGDQTLVGERGASLSGGQRARINLARAVYRQADIYLLDDPLSAVDAHVGRQLFDECLSGYLRHTTRILVTHQLHYLKAADFIVVMNNGAVDVKGTYDELLLSGKDFAKLLTSSQDDKDVVDEKPLPMSRRTSARLSTTRRPSLTESAGGEVAQEMEEEERESGSMGWRVYGAYLRAGGRTLSLTFMVVLLVIGQLSATLCDYWVTFWTNEVTRLKEASGNGTSKELDRLLTPGNSTFSLTSYFSGIEIEADLNIHAYIGPLDTAQYLYVYSALIVCCIFFITARAFMFFKVCMKASRNLHNDMFASMLRGVMRFFDTNSSGEI
>Px002419
MGALDELLPRFLLECIQIYLVMFSILALNAAALVWTLLPTTIILLLFYTILQIYLKSAQSIKRLEGTTRSPVFSHMSATLNGISTIRSAGAQQRLVKEFDRFQDIHTSTWSSYLASGVTLGFWLDFICVLYLAIVIVAFLVIDSKTIFSGNVGLAISQTLILTGMLQFGVRQTAEVISQMTSVERILQYTNIEREPQWEKGARETPKGWPSRGRIEFRNCYMKYTPEDLPVLKNLNIIIENGWKVGIVGRTGAGKSSLISSLFRLSIVEGEILIDDVDTGYLSLQELRSKVSIIPQEPVLFSATVRYNLDPFNDYEDEQLWQALEAVDLKAAIPALDFKVSEGGSNFSLGQRQLVCLARAILRGNRILVLDEATANVDPKTDEFIQRTIRRKFADCTVLTVAHRLNTIMDSDRVMVMDTGRLVEFDHPYKLLTNPEGHFTKMVKETGEKMSSQLFEVAKNTFLNNGGVIE
>Px002636
YPGEGVYLLKFDNTYSLWRSKTLYYKVDAQNKNDKVESLKSDVSHSTSKKINVKLKTSELKRLLGLAEPEKWKLTGAIGLLMISSSVSMAIPFSLGKVLDIIYGSSTGLGPARDKLDALCLTLCGVFLLGAVCNFGRVYLMSISGQRMTQTLRKQVYTAILRQETAWFGKNSTGELVNRLSADSQLVGKNLSQNVSDGLRSLFMVGAGTGMMFYMSPSLAMIGLCVVPPVSMLAVVYGRFVRSITRQLQDELARTSELAEEKISNIKTVKAFSKEQMEGESYGQRIEKLLQLAYKESLAVGSFYGMTGLAGNTIIILVLYYGGGMVATEQLSVGNLTSFLLYAAYVGISIGGLSSFYTELNKGMGAATRLWEIMDRQPTIPVIGGLRPAMRPKGEVTLENISFSYEGAPLIKNVNLHLLPGKSIALVGRSGCGKSTIASLLLRLFDPEKGRILLDGIDIRNLDPVWLRSHIGFVSQEPVLFTGSIKENILYGAMDEEFEVVDESNKKEPAWLLAARTAHLEEIAQESAEGWERQVGARGGQLSGGQKQRVAIARAIVKNPKILILDEATSALDTYSEYLVDKALKDISKDRTVLTIAHRLSTIQNADEVAVLENGVIMEKGPYNELMAKPDGFFRELITHQTFASKSKTQTEAQHVT
>Px002696
MDILNINWKWEDMCGPEGFHPWNDTSKDFGYCFQELCLQVPVFFITAIVSAYYLGYRNDWVIREKPQDRALVLRSFIVLALVFIPIIDLYVLITEPGYVLYPIVYFVAGASCLCWLVHFGYVLALRHRLGPSSRGPTSLLVCWGAAVVLNILSLRSNSMTGASIASDIATLCCHGLYLLTLVPHSQTRQTYYSPCLVGSRHNHNEYTPLLPHIDDGILGTAMQGAGLWSKLTFSWVEPLFLKGLENKLDDPEELFDVPANVGCSYVGARIDKALIGNVDIYQQYVEVPHEPFISSGYGATGESIPQSSTPVTPNSRVLVRPARRQNVTLFRALHSCFAVQFYSIGVLKFTTDMAGFAGPMLLNKLVTFVQDGSMDIHYGYMYAGGLLASTLTQAIFNSHFNWNMALIGIKMQGAIVSTILRKTLSVTSTELNKVFSIGEITNFMSTDTDRIVNSCPSFHALWSIPLQLFITLFLLYQQVGISFLAGVGFSVVLIPINKVIANKIGRLSTELMRHKDARVNFVTDMLKGIRTVKMHVWEDYFINRVNDARTLELRYLRLRKLLDALCVVLWATTPVLVAALTLGVHALRGATLDAPTVFTTVALVNMLISPLNAFPWVLNGLTEAWVSVKRIQKLLELPDMDPERYYDRLNTNRDEEKMIIFNNASFSWAKASDKKKPPPKTKKNKGKSKRKTSKANLQRRDSISSVDAVPSDQPFTLRNINLDIGREDFIGIAGPVGSGKTSLLHAIIGDMIKKGGDIQIPEHLDSFGYVSQSAWLVRGTIRDNILFGKPYDEAKFRAVVDACALTEDLNVLGWAAAAGDGGCTLSGGQRTRIALARAVYQDKQVYLLDDVLSGVDARVAQHIMQRCILGLLKRTTRVLVAHSPKHLARANTVLLMKDGKIVKQGPPETVLNDIEEYLPSESESIGEEPPQAPPKDDDPADVASQDSLVQYEGMSQGTVRWWVVGLYLRSIGFFLSTAIVLSLILMQVSQNFTFLWLAYWVKNRGSNATTLEITHENTTFLDHGFNAIDTVIHSIINGTLFKKDANVNATKLNEQLGDETLMPNSDMFYLEVYFGLAGLNVVFTVMRAFLFAYGGVQAATRMHRMLLKTVVKAEVKFFDTTPLGRIVNRYMYAGGLLASTLTQAIFNSHFNWNMALIGIKMQGAIVSTILRKTLSVTSTELNKVFSIGEITNFMSTDTDRIVNSCPSFHALWSIPLQLFITLFLLYQQVGISFLAGVGFSVVLIPINKVIANKIGRLSTELMRHKDARVNFVTDMLKGIRTVKMHVWEDYFINRVNDARTLELRYLRLRKLLDALCVVLWATTPVLVAALTLGVHALRGATLDAPTVFTTVALVNMLISPLNAFPWVLNGLTEAWVSVKRIQKLLELPDMDPERYYDRLNTNRDEEKMIIFNNASFSWAKPSDKKKPPPKTKKNKGKSKRKTSKANLQRRDSISSIDAVPSDQPFTLRNINLDIGREDFIGIAGPVGSGKTSLLHAIIGDMIKKGGDIQIPEHLDSFGYVSQSAWLVRGTIRDNILFGKPYDEAKFRAVVDACALTEDLNVLGWAAAAGDGGCTPSGGAGPPRAPPPRGRRRLHAERRPAHAHRSRARLYLLDDVLSGVDARVAQHIMQRCILGLLKRTTRVLVAHSPKYLARANTVLLMKDGKIVKQGPPETVLNDIEEYLPSETESIGEEPAQAPPKDDDPTDAASQDSLAQYEGMSQGTVRWWVVGLYLRSIGFFLSTAIVLSLILMQVSQNFTFLWLAYWIYVWRNWAYVSQAEVKFFDTTPLGRIVNRFSSDTYTVDDSLPFILNILLAQLFSLIGALSVTLYGVPYVAVALVPLLPVYYWLQRRYRVSSRQLKRLQSVTLTAIPGRGVSVLRSF
>Px002784
MDILNINWKWEDMCGPEGFHPWNDTSKDFGYCFQELCLQVPVFFITAIVSAYYLGYRNDWVIREKPQDRALVLRSFIVLALVFIPIIDLYVLITEPGYVLYPIVYFVAGASCLCWLVHFGYVLALRHRLGPSSRGPTSLLVCWGAAVVLNILSLRSNSMTGASIASDIATLCCHGLYLLTLVPHSQTRQTYYSPCLVGSRHNHNEYTPLLPHIDDGILGTAMQGAGLWSKLTFSWVEPLFLKGLENKLDDPEELFDVPANVGCSYVGARIDKALIGNVDIYQQYVEVPHEPFISSGYGATGESVPQSSTPVTPNSRVLVRPARRQNVTLFRALHSCFAVQFYSIGVLKFTSDMAGFAGPMLLNKLVTFVQDGSMDIHYGYMYAGGLLASTLTQAIFNSHFNWNMALIGIKMQGAIVSTILRKTLSVTSTELNKVFSIGEITNFMSTDTDRIVNSCPSFHALWSIPLQLFITLFLLYQQVGISFLAGVGFSVVLIPINNFSVVLIPINKVIANKIGRLSTELMRHKDARVNFVTDMLKGIRTVKMHVWEDYFINRVNDARTLELRYLRLRKLLDALCVVLWATTPVLVAALTLGVHALRGATLDAPTGDDVTSAIAVRLMRRERLAYIIHALNTTPVLVAALTLGVHVLRGATLDAPTGNDVTSAMTVRLMRREIAYIVYALNTTPVLVAALTLGVHALRGATLDAPTVSDLLSYLLARAHGDVTSAIAVRLLRRERLAYIIYAFNTTPVLVAALTLGVHALRGATLDAPTGNDVTSAIAVRLLRRKNLAYIIYGLNTTPVLVAALTLGVHALRGATLDAPTQRLAYIIYTLNTTPVLVAALTLGVHALRGATLDAPIVFTTVALVNMLISPLNAFPWVLNGLTEAWVSVKRIQKLLELPDMDPERYYDRLNTNRDEEKMIIFNNASFSWAKPSDKKKPQPKTKKNKGKSKRKTSKANLQHRDSLSSIDAVPSDQPFTLRNINLDIGREDFIGIAGPVGSGKTSLLHAIIGDMIKKGGDIQIPEHLDSFGYVSQSAWLVRGTIRDNILFGKPYDEAKFRAVVDACALTE
>Px002801
MKRDESAKSLTRYQGTRRLSETPLSTYTFSRRQNSLTISSLAQQQAYFAEKAFNKENQEDLNQIPPVSFFKLFRFATPWEISMLMIGCVLATINGLFVPVGTIIYGEFTTLLIDRSVMTNTSTKTLTMEWFGGGKVLTNASREVTRLQLIQDSQAFGIGCIVFSLLQFIWAAISIDLFNYAALNQIDRVKDRFLRAVLRQDISWYDLNTTMNFATKVSDDVEKFREGIGEKVPMFVYLVQSFTTSVVISFFYGWKLTAVILSCAPVIILSTAVVAAVQSSLTRKELNAYSVAGVIAEEVLSSIRTVVAFGGEEKEIKRYSDRLEPTKKTGSKKGMWAGIGSGIMWFIIYATYALAFWYGVGLIIDSRHETYPVYTPAVLMIVFFSVLQGAQNVGLTSPHLETMANARASAAAIYTVLDRKPDIDSLSTEGSRPELHGDIEFKNVNFRYPARADVQVLNGLSISIPKNKTIALVGSSGCGKSTVLQLIQRLYDPESGTVLASGHDLKQMNVKHLRTHIAVVGQEPVLFAGSIRDNIRLSNPSCTDEEIVVAAKQAYCHSFIRNLPDGYDTMIGERGAQLSGGQKQRIAIARALVRRPKILLLDEATSALDSHSEAKVQKALDAAAHGRTTVMVSHRLATVLNVDKIYFIEKGEVLEEGTHDELLAQKGKYYNLVLENDPNLAAPAVDADASRPARMHRPKLAKLASIESIQSDGSSSESEDEAEAEKKEEVVKDPTNWEIMKLCEPEKWLMVIGVIAAIAVGASFPMFAILFGETYGLFQSNDEEYIMRETTKIAIFFLLVGIWTGVGIYLQIYIFNLTGVRLTERLRVAAFRSMLKQDMAWYDDPKNGVGALCGRLAADAAAVQGATGSRIGALMQASATIVIGIALSMYFTWQMTLVSLISVPMIIGAVVLEGRVLAAGLNTMRESGDRATTIATEAITNIRTVCAFCKYLVASFML
>Px003594
MEERRPAAVLVERAYKYYGRLNKPDYKSVLCHLDMTVDRGSIYGLLGASGCGKTTLLSCIVGRRKLDSGDIWVLGGRPGEKGSGVPGPNIGYMPQEIALVGEFTVRDAIFYFGRIYGMKAAKMQERFDFLTSLLELSDGGKLVKHLSGGQQSLVALAAALVHEPELLILDEPCVGLDPVLRERYDDDTVYGDYETNEVSSADTIVRFFYARTRVVAFCGSISNSLAHAFYTIKNNNYVLRIWEFLAGLARGGTTVIITTHYIDETKQAHKIGLLRDGQLLAEQSPEQLLRQFSCDTLEDAFLKLALRQHEYAPKRNTLKGSPDVIPETSVSRQESRFPSREDFSGVTSSTDVLTKQEKPKKIKGKTRARYKAVFIKNIQQFGRNPAGLLFAVLFPIVQAVAFFLAGGHDPRDLHVAVVNHEAGFSPWGLAACKNSSLQQITKTENDNCELSMLSCWFVEEMEKHDIYQIAYDSPEAARASVHAGRLYGALVLPHNFSSALAVRVREGDVDDDTVRDSTISVWIDQTNHQISHFMKRKLHKTWETFTARAMRACGRPENMVRIPVNFADPVYGSMDAQFVDFMAPGIMITIIFFMSALVTSTIMISDRSEGVWERSAVAGVRPQEMLNVHIVLQASVIFIQTLELIILGFFGYDLPAKGSLINAGTLLFLQGISGMCYGFLLSICCTSFTLAFFIVTGSFYPMILLCGILWPVEGMYQGVRALALTLPFTIPIKSLRDIMEKGSTMADPIVYQGYLVTLAWISFTLAICYLRLRYQKL
>Px004042
RHIFSLAIPQSLKTKVFNQCVLPVMTYGAETWTLTVGLVHRFKVAQRAMERAMLGVSLMD
RIRNEVIRQRTKVTDIAVKICKLKWQWAGHICRRTDNRWGRRVLEWRPQTGKRSVGRPPA
RWTDDLRRVAGSGWMRKAEGRVLWRSLGEAYVQQYTRSIFSRGRRGQLGISDVYRCSPEH
VATDRGDALAATWGQQLSQKEKGKTPSLLRAILSLYGRQFFIVNLLFAVADASFRLCIPL
CLEGMINYFSPSSPTAVSTTEAYLYATGVVGFMAINATMMHPMLLWLLHLSLKVRVGCCS
LIYRKLLRLDLTTGGKASEGLAGHVINLLTTDAQRFDMASVFLVDLVRTPIESLLIIYLM
YRQIGVSCLIGVSFLLLFIPLQGYLGKISSRLRRQTAMRTDNRIRLMNEVLQSIEAVKMY
AWESAFAKIIGHARNGRTDSRIRLMNEVLQSIEAVKMYAWEGAFAKIIGHARKRSRVRDT
VTIPFRVDLCAVSYISGRTDNRIRLMNEVLQSIEAVKMYAWEGAFAKIIGHARKKEMNVI
KKMSWLRVVMISCVKLNTKVAIFLSIISYVSFKNELTAAKVFVIFSYYDILKYSLVDFLP
LAITFTLEAFVSIKRMQEFLLLPEVDNKDGVDLMKIHKEATPVVNGVFEKIGNGQQAYIK
SDTNLEQLSKPEVLVSFKNYTAYWGSGDKPGEGGKVPALKDINLEIKPATLTTVVGTVGA
GKSSLLLGLLRELAPASGLLTVGGGLAYAPQEPWLFEGTLGLLRELAPASGLLTVGGRLA
YAPQEPWLFEGTVRQNILFGLELDLRRYKQVVRCCQLKSDLDTLSHGDATRVGERGISLS
GGQRARVALARCVYKKADVYLLDDPLAAVDAKVAQAIYTDCIRGFLREKAVVLVTHHVQY
AQRAHNVCVMREGSIVAQGTYDELKHKVSEFEKLIEMGEKDEEDKQKQKSGLDVSDNVTE
HQRMRSQRSMSEVSQLSFNLDLDNNLSPDYQGEAQQRGSVSRSVYASYMWSGGGPISILA
LLALMLLAQVFYSSTDVWLKDWERPNGVVVSDPDY
>Px004510
MPAYDNEGATISMEDVRPPEQGISTIQEELQARRLQQMKSQKSTVTSRKQQAVCVRRAHKRYGSSKNPNIILDGLNMTVPKGAIQVKNLSGGQQRRVSLAAALLHDPELLILDEPTVGVDPVLRQSIWDHLVEVTKDKRTTVIITTHYIDETKQASLIGLMRGGRFLAEEAPSELIRRYQAESLEDVFLKLSVLQNMGKRRRSSILAGVVERVEIPAIPDPTSIDLEEAEIGEISGEFGDNVSMSSKGRVVVTPELAAPVEALPPDDEPPEGCLERIKPMKWQNMKALIWKNFFSLARNYGLLAFIVLLPVSQMVLFCLAIGHYPVGLPLAVVNNELGVNNTMEPCTYDKDKCPQDPETYQWNLTRFSCQYLDFLSKKQSNLVPYATKELALAAAYGGRARAVLVFPGNFSESLQDRLVDGRKAPDWVIASSDIEVHMDDTDKQVEWMLNRDLQLAFMDAAMHLAKVCQLPKRLFTVPVYFHNPIYGLKIPNFTDFAGPGVILTIIFFLAVALTSGAMLAERNEGILERSLVSGITGTEILFSHVIVQMLVMGIQSGVVLLIGFVFFGLTINGPLGWVIFLTVITGLCGMTFGFVVSCLCDTERTATYLALGSFLPMVLLCGIIWPVEGMHFILQWISYFLPLTKSTESLRSMLQRGWDIDVPTVYSGFVSTGIWIFLYLTASILLIKFKKG
>Px004522
MVFLPQFNSAKGSCARVLSLIRQEPKVRTEDGVVDPADWNATGEFKLSNVEFSYPSRPHEPVLSGFDLKVEAGKTVALVGPSGCGKSTVLQLLQRFYDPDSGVIRIATLACDTGSVPILKTAQ
>Px004725
MSSQLNKLFSPGYKQILHGVNGRLRPRQLVAIMGPSGAGKSTLLDVLSGYRITGVGGAVYINGRGRNMKRVKKMSCYIQQDDRLQGLLTVGENMALAADLKLPTERDVYEKGEITEEILTNLGLYEHMNTRASQLSGGQRKRLSIALELINNPLIMFLDEPTTGLDSSSCASVVQLCRRLAHQGRTIVCTVHQPSASLFALFDHVYVLAAGQCLYQGSTANLVPYLELAGVPCPIYHNPADYVIELACGEYGEDKIQVLTNKAENGKALDWFDDTDIPNMEALRKEYPLSFLKEQDGDHGEEETPQSNQTKVLIKRGFLKAKRDATMTHLRLMVNVVVGIMLGSLFINAGNEGSRVLENYNLLFAILMHHMMSPMMLTILTFPSEMSILSKEHFNRWYSLGSYYISITLVDLPISFVSCAVFSVIVYTMSSQPLDVVRFSQFFAISIYTVLVAQSFGLMIGAAFNVVNGTFLGPTLSVPMMMFAGFGVTLRDLPPYLYWGSYISYLRYGLEGYIGAIYGRNRPTLDCNEEKYCHYRYPAKFLAEVAMSPDMFWFDIMALTITVVILRVAAFLLLKWKLNAVR
>Px004982
MAMTVVRYVLVQFLAAACLALVFMGVVVRLSEERASGVQELIKMAGVKGSTIALSYIIDATPMAIIFSVIATVLLTVTENSLVQTTHWSIVFVFLLLLYYNIVAMAFLASYLIKSQSHLVSISLVVYYCLLLVAYLTTSVDERPRVLLALPHMPNTRFWPRLRTAELTDTPATLSTVYDLYLALIVQGAVYALLAWYASKVLPGQYGVPLPWNFLFREYGSWYGRKFRALSNVTLDIYKGEITVLLGHNGAGKTTLNSIITGMQDATSGSVYVHGHHSVRERAALHSLIGLCPQQNMFLADLTVLEHVMFFTMRPKMRLQSSAQVPQWLVPLGAGAALHSLIGLFPQQNMFLADLTVLEHVMFFTMLKGGSLRASRVSSMQLLREMHLDGKAASRVTSLSGGMMRRLQLTIALAGGAEVLILDEPTSGLDVETRRDLWNKLLTLRGDRTVVLTTHFMEEADALGDRVALLHGGRVKCHATPMFLKKAIGSGYRLTIATTPTASEPTITAAIQSIVGAARLNKREGSSLTYNLPAAGSARFPLLFNHLEQGKGALGIDYMGVGVTTLEEVFLRLGRDSDDEIDTVGSEVPPQFDKKSGWPLVRSQVAALVVRQARFTYSKKIVFLVFETIIPLLLIYGLTYLTNTSNTNSKPAMGRVGGNRTVMDLGLYRRMGDSSVLYRVNVSEPKNVAAVTRRFDNARVDVMRGSEDISKLAAQNHLLSIIDLNDTDAKVHFTTIVRHAAPTGLNLLSNMLASIYLDDAAPDAITTYNDPVISLHLAVLSNVVLAIRERTTGSRASYIMCRVTPTIYWLSSLAYQLLLATVVWLLLRRTRVWTMSSYVSKYSVGILGPSIIYWLSTLAYQLLLATVVVMLPTLAIVAVAEKDQSVNYVFILSIFASAWLGTLSLLAFMYALSFTMGPVKTQLIVLVLVGLFGIYAAGEVMRTLWDANLTLSIVKRIIVNLGKIIPAHHYMTSLMKSGEVARLNSLCRNNRGLCPAIPVSPMEENFDLKTCCDTGSVISTFSGHKLSPLGDWFIMIILFMIYMGLTILTQYGYLSGGWDYFFNTLRKKYKPRESPYDNAHVKNEAAYVAKTVGKPQSEIQESLLVHDLHKNYYKLCSKSVNAVRGINLTVKKGECFGLLGVNGAGKSTTFKLLTMEGTPTRGRMFANGHFLNGKQSHDVSKKIVV
>Px005110
MGAEFTDTAGNDETTMWSKRQQAVCVRAACKQYGSTKQPNHVLSNLNMTCAKGTIYGLLGASGCGKTTLLSCIVGRRKLNSGEIWVLGGKPGTKGSGVPGKRVGYMPQEIALYGEFTIKETMMYFGWIFGMKTSEILERLRFLLDFLDLPSENRMVKNLSGGQSRRVSFAVALMHDPELLILDEPTVGVDPLLRQSIWTHLVRITGAADKTVIITTHYIEEARQAHTVSTALPTCTHLYPPVPACTNCTHLYPPVPACNRLYPPVPTCTRLYPLYPPLPTVPTCTYCTHCIRLYLLYPPLPTVPACTHYTRLYPLYPPVPTVPACTHCTHCTHLYPLYPPVPTIPACTHCTHLYPLYPPVPTVPTCTHCTRLYPLYPLYPPVPTIPACTHYTRLYPLYPPVPTVPACTHCTHCTHLYPLYPPVPTIPACTHCTHLYPPVPTFTHLYLPICTSQYCTIGLMRSGRLLAEQSPQALLQMYNCISLEDVFLKLSRTQGQSNQAAPLQVTGGLARTTREEAPYASEDASVKGLNFHQSKEVLLMEKGLSNGDIPSKIQPIISPECNDCGSYFKPLLNFTSRGKIKALIQKNFLRMWRNIGMMLFIFGLPCMQVILFCLAIGRDPYGLKLAIVNDDVNVMNGSCPYNKTCSMKNLSCRYLDHLRNQSIIKEYYPDHASALRAVRGGDAWGALYFNENYTDALVARLALSDSADDETLSSSEVQVWLDMSNQQIGLMLNRDIQFSYRDFAKDLLRTCDYNPKAGDIPIEFMTPVFGSMNPSFTDFAAPGIILTLSVVAMVLQNGRSNTPDNETLEVISTWVVTPTL
>Px005111
MATQPALFSWTTGSSGHATVTHDAAWRGVVWSGVAMLTSRRHLTRLSKLIEVYVQIVASSRRFLSYWYQGNISRLLQVWSKRQQAVCVRHAYKHYGSNKRPNHVLSNLNMTVAKGTIYGLLGASGCGKTTLLSCIVGRRKLNSGEIWVLGGKPGTKGSGVPGKRVGYMPQEIALYGEFTIKETMMYFGWIFGMKTSEILERLRFLLDFLDLPSENRMVKNLSGGQSRRVSFAVALMHDPELLILDEPTVGVDPLLRQSIWTHLVRITGAADKTVIITTHYIEEARQAHTIGLMRSGRLLAEQSPQALLQMYNCISLEDVFLKLSRKQGQSNQAVELQVAGGLGLTKLSRREEAPYAHEDAHVKGLNFHQSKEVLITDHNGVSNGDIPGKIAPSMKADCDDCGDCLSPLLNFTSRGKIKALIQKNFLRMWRNIGVMLFIFVLPVMQVILFCLAIGRDPVGLRLAIVNNDVNVVDGYCPYNNTCSMKNLSCRYLDHLKNQSIIKEYYADLESAINAVKEGQAWGAIYFNENYTDSLVARLALADTADDETIESSEVQVWLDMSNQQIGLMLNRDIQFSYRDFAKNLLSTCDYNPKVGDIPIDFKEPIYGDTNPSFTDFVAPGVILTIVFFLAVALTSSALIVERMEGLLDRSWVAGVSPGEILFSHVVTQFVVMCGQTALVLVFMILVFGVKCNGNIFFVVLLTLLQGLCGMCFGFVISAACELERNAIQLALGSFYPTLLLSGVIWPIEGMPWILRYISTCLPLTLATSSLRSILTRGWPITDPEVYMGFISTLIWIALFLVVTITVLRFKKG
>Px005403
GDAVQLAWEDEVRTCEGRSGRRPSLWKGLYRVFGTEVMLYGLVLAAMEFLISTSPTYLSRVFTYSDPGGDISWGEGVFFSFGVVFCSAVNVAVQHPFMMAVMHVGMKMRVGLCSLIYRKALKVSSQAMTESSAGLVVNLMANDVNRFDTGPLFLHYLWIGPVETVLMTAFLYRQLGVPAIYGSIVVFAVIPFQIFLGTRTAAYRRQTAERSDERVRLMKEIVMGMEVIKMYTWEHPFRQIIDTVRREEIYAIKRTSYIRGITMSFIMFTSRFGIFITLLLYVTFIDRISVESVFFLTCYYNIMKQTMTLYFPQAIGQVAEMNVAVQRIQEYLLSEECKLTIHNIDEDASKINIKDEPGASKIAKNPVVMKEFAIEFENASSRWIRQEKDDVKDINLQARAVGSGKSTILHMILGELPCTSGSLKTEGTISYAGQEPWLFIGSVRQNILFGQPFVKQRYMDVCRVCALERDISLFPHGDKTIVGERGVSLSGGQRARVNLARAVYKEADIYLLDDPLSAVDTQVAKHIFERCIKRYIYQKCNISSLLITVDAIFNSCADSRYLIGKTVVLVTHQLQFIKSVDKIVIMRQGKILTDGNYNDVMAQDLDIIRLMEDNTREVKEEDEATQIKNAASVIETSAASLHRYRLSTMLNASSMADQRQVAEAQTAGRVSGSVYTNYFYAGAACPCVALVLITFVLAQCCASAGDFWLSKWSYVEDQLTGDNTMDDLLWAEQGLQRSHYTLIFGVITLATIFIALIRSFMFFSLCMRSSIKLHDKMFDCISHSPMSFFHANSSGRILNRFSKDMGAVDELLPQAMMDCFQIILNLIGVLIVILLVDLTLVIPITAALIIFYILRVIYIRTTGAVKRLEGITRSPVFSHLNATVLGLATIRSFGTEQLLTQEFDRHQDLHSAAWYLFITSSRAFGYFLDVICLLFIICVTFSCLMKSDAESSKVGLAITQSISLTGVFQWGMRQSAEMENQMTSVERVLEYTKLPQEDILRASGDKKPPSGWPSQGHIVFTEVTLKYARDGDPVLHKLDFEILSQAKIGIVGRTGAGKSSIIQALFRLAYLEGSIFIDGIDTSSVGLHDLREKVSIIPQEPVLFSGTMRKNLDPFDEYSDEVLIRALEDVELKNEDEGFGALYKQVSEGGTNFSVGERQLVCLARAIVRKNPILVLDEATANVDAQTDALIQTAIRVHFRSCTVLTIAHRLNTVIDSDKILVLDAGRLMEYDHPHILLRMRGGYFRKMVAETGPVMTSHLRRMAALSYNSKKD
>Px005467
MFPKRFKKMSCYIQQDDRLQGLLTVGENMALAADLKLPTSQDVYEKGEITEEILTNLGLYEHMNTRASQLSGGQRKRLSIALELINNPLIMFLDEPTTGLDSSSCASVVQLCRRLAHQGRTIVCTVHQPSASLFALFDHVYILAAGQCLYQGSTANLVPYLELAGVPCPIYHNPADYVIELACGEYGEDKIQVLTNKAENGKALDWFDDTDIPNMEALRKEYPLSFLKEQDGDHGEEETPQSNQTKVLIKRGFLKAKRDATMTHLRLMVNVVVGIMLGSLFINAGNEGSRVLENYNLLFAILMHHMMSPMMLTILTFPSEMSILSKEHFNRWYSLGSYYISITLVDLPISFVSCAVFSVIVYTMSSQPLDVVRFSQFFAISIYTVLVAQSFGLMIGAAFNVVNGTFLGPTLSVPMMMFAGFGVTLRDLPPYLYWGSYISYLRYGLEGYIGAIYGRNRPTLDCNEEKYCHYRYPAKFLAEVAMSPDMFWFDIMALTITVVILRVAAFLLLKWKLNAVR
>Px005591
MLDKRFKSFRKKKPEAQKTISYFQIFRYATWIELIATILGVVLGFLSAVGVAFSLMLYGETRNSLVDRTSFQERTSNALPLMALLGGGRVLTNASNEENMRALKEDAVALASGMTGMAVLCLLVAVLSVKLVIWSALRQLQRIRMLFLSAVLRQDMAWYDTDTSFNLASRMSDRPKYLTNHFARDFQKLRSGMGEKLTVISNYVGCAVICLSQALPLGWQLALVCMCMVPVTFASSILLSRYQTLSSMKEMNMFSKAGKLAEEILKSIRTVKAFGGEQKSLERYQSLLLPAAACGEKRGVYNGIGTSFNWFLAYSVNYICIFYGTGLVLNDMNKPASERQYSVGNLFGILFSVYIGIQSITFCVPHMSSFTDAKAAATNIFKLIDQKPQIDCLSTGGLKPRNLKGDILLEKVKFSYPSRPNVKILKEFSLHIKPGENVAIVGSSGCGKSTILQLIQRLYDPESGEVKLDGRCVKKYNLGWLRSSIGIVGQEPVLFRGTIRENIMIGDPDATQEQVEAVAKIAFAHGFIVNLSNGYETLIGERGTSLSGGQKQRIAIARALLRDPAILLLDEATSALDPQSEKMVQVALDKASQGRTTVSVSHRLSTIVNADRIVCMDQGTIVEMGTHEELMNKQDSFDFAPGPRYSISSSMAAEEVEVEDVDEYEDEEPIPEVSSWDILKQNLPEWHLILIGCIAAFVLGACFPVMSIVMGYIVLIFSNHDAEVVSREANFYAGLLLLNALVSAGCTCLQSVIFTKTGLKMTTRLRVAYFKSLLNQEMGYYDRQSNTVGTLCNRLSNDVAEVKGATGLRIGLILQGFSSLFIGLVIGFIYSWKISLVGCAMLPMLVGSVWLEGVISKKSVLKERAIMETFSGLATEAVVSIRTVQSLAVENIFLKKLSASMDLATEELAVQNRWRGVVYGTSIYAPFLCFMSTSCYGMFLVADEGLQYNYVLIVTVSIMYGAYILGASLIHAPNFNSARACGARIIATINRVPKVKTADGLKDRRDWVATGDYSFKNVEMSYPTRPHLKVLQGLTLKVESGKTVALVGASGCGKSTVLQLLLRFYDPDSGTIELDNLDITKAVTLPRLRRQLGVVQQEPTLFDATLADNIAYGDNGRAVSMQEIIAAAKAANIHNFIASLPNGYDTNLGPGGAQLSGGQKQRVCIARALIRSPRLLLLDEATSALDASSEKAVSEALDAAAKGRTCITIAHRLSTIKDADLICVIHKGKIVEQGTHAELLSMGGHYWKMSQGQPAM
>Px005931
MVMPDCRCFEVTYREVEISRALERCGAAGEAFALACPAAALSRGQRQLLCLARALLQRAKVLLIDEATANLDQETERLILDALKCSFAGATVLFVAHRVLGVLECARVLVLAQGKVQEYAPPDELLADPTSQLYRLVHAHEE
>Px005932
NATKLNEQLGGETLMPNSDMFYLEVYFGLAGLNVVFTVMRAFLFAYGGVQAATRMHRMLL
KTVVKAEVKFFDTTPLGRIVNRFSSDTYTVDDSLPFILNILLAQLSSLIEVEKIDGDPPP
YGWPTQGVIEFKDVVLKYSDRPSAAPALNGVSFSTHSGERVGVVGRTGAGKSSLLHALLR
TRRLQAGAVTVDNVPLHTMHLHSLRSRIGVIPQEPFIFTGTVRENTDPLRIHTDAEISRA
LERCGAAGEAFALACPAAALSRGQRQLLCLARALLQRAKVLLIDEATANLDQETERLILD
ALKCSFAGATVLFVAHRVLGVLECARVLVLAQGKVQEYAPPDELLADPTSQLYRLVLLID
EATANLDQETERLILDALKCSFAGATVLFVAHRVLGVLECARVLVLAQGKVQEYAPPDEL
LADPTSQLYRLVHAHEE
>Px006391
MDIKYCPPNVTLGEVWVDHGISQCFMETASAAIIGGFLLIFGIIQIVMYKRYATEVMDVRSSRLFAVQLCFTLFIPVLAITRFLLQAFMFKGGHVYGYMIVALSMNLIAFPLSAYLAILERRFLLPSVPPRGHGFVLLVFWALVFVAENLSFLNLNKEGWWWHLKDLQDRLEMALFVGRYVSCMAIFVLGLRAPGIMHQFEYLDNEDMRRNIPPRNENRSTFRNVFSKLRTLLPFLWPRKSACLQVHVMVCVLLLVAGRVINLYVPIYNKLIVDSISIPPLLFRWDLVVIYVLFKFLQGGGTGGMGLLNNLRSYLWIKVQQYTTREIQLELFRHLHGLPLRWHLSRKTGEVLRVMDRGTDSIDNLLSYILFSITPTLVDIVIAVAYFIHAFNIWFGLIVFSTMILYIFITIAVTEWRTKFQRRMNQADNDQKARSVDSLLNYETVKYYGAENYEVVSYKDAIIKYQGEEFKSLITLNILNTLQNVIICSGLLAGSLLCVSLVVDEKSLTVGDYVLFASYIIQLYVPLNWFGTYYRAIQKNFVDMENMFDLMRVDSDVKDAAGAPELRVRGGAVEFKHVSFGYGPEKLILKNVSFKVAAGTTVALVGPSGAGKSTVMRLLFRFYDVNEGAVTVDGQDVRSVTQASLRANIGVVPQDTVLFNNSVRYNILYGRLDASTADVISAAKNADIHDRILTFPDAYDTQARVRASNPNNSAIVGERGLRLSGGEKQRIAIARTILKDPAIVLLDEATSALDTNTERNIQAALARVCANRTTLIIAHRLSTIIHADEILVLSEGEIVERGNHAALLAQGGIYASMWQQQLENRGSPNDNNNGEGATINTDHRGSSQTNGFGALGHGHGH
>Px006710
MDSKITLKEKNPHDKANVISKLFLLWSFKLFHHGYKHGFTINDLSKARDVDHSEVLGDRLEAAWQREVDTAKREGGKPALSKAIVRTFWVEYMMLGVLVAMLFIFIRPLLPFSLGLFIAYFSGEKNEETYKWAHIYNFIVNASSIVTSMMMHHLYLSQGCVGMRIRVACCSLVYRKKFSLRNSPICDHIRAKEDLVYIALKPALLQVLKLDSVGLSKTEPGQVINLMSNDVNRFDQIVLFLHYLWVMPVVVPVVCYLLWQKIQWATLAALGVICFQTVFVQAYLSNRQGAYRGKIARRTDERVKVMSQLVNGVQVIKMYAWERPFATLVEKLRRQEVRFILRTSMIKGFSLALSILTERVMLFFAILIFVLMGGQIRSEITYSLVQYFQLLQLACNIFFPLALALLAETKVTIRRLEEFLMLEELPTKLAITANGKETNGLTAVNGEKEKLKMEKIKSNYTGLVLNGVSASWEPNPIVDTLINLKFSAKPGQFVGVAGHVGAGKSSLLQVILGELPVSRGTLSLGGARVAYASQEPWLFVATVRQNILFGLPYDRVRYKKVVAACALTRDLELWPAGDATLVGERGVSLSGGQRARIGLARACYREADIYLLDDPLSAVDTHVGKHMVTECIQGLLRNSTVILVTHQLHHLRAADNIVVLRNGEIETQGSFEQVSSSPLFAEFLVEEDTTEEPLTPVTGRVRRRTISVQSHASASTIADTKANEDNDQQETDELIEQNNVSSSVYMAYLKAGGGWGTLLLTLVLAVAMQLVTSASDLWLTYWMNSVESNVHLHEPKLLGEDPFVNNTILETTTDLAETTIPIDVNSSLSEQNMTVIGTMVKTALVMTNMTKPVDDDYIDTTFYIYIWGALILASIVLTSGRAIHFLWVCTRSSISLHNDMFRNILHATMRFFDTNPSGRILNRFSKDMGIIDEVLPKMYMESVQVFMMMMGILVMVAMVNPYMLLTTAACGALMYLWSILYLNTVQGVKRVEGVTRSPVFSHVSASMAGLGTVRACGAEAMLPRQFDEKQDVHTAAWYLSLVTNAAFIIWLCLISGAYVLVVAYTFLFLDDASTKSGNVGLAVSQALILVTSVQYGIKQVTEVISQMTSVERIVQFTKLPQEQIEGPPAPPAWPKKAKLIFKDLYLRYDEEFDPVLKNLNIVIESGWKVGVVGRTGAGKSSLISALFRLAPLEGQVLIDDVDTGKIALKDLRSKISIIPQEPVLFSASLRYNLDPFEKYTDADIWKALEQVELKNLVSSLSAPVQSGGTNFSCGQRQLLCLARAALARNKLLVLDEATANVDPNTDALIQKTIRTCFADCTVLTVAHRLHTVADADRVIVMDAGQIIESGHPHELLQNAEGSFSDMVKQLSAAAEQSLREVAARAHTQHIRYADEQ
>Px006766
MSKKRGNKKNLDLDDDFDDKKKNSVADTHEVTSKSKGKAKKKGKGKSDDWSDSEEQSKKEVGKQTPLSDDDDVPKPASKKSQKKVKNKKKGNDSSEEEFDDTKSEVSNATSTASKSVKSNKKKKGKGKKDDDWSDEGSDVELKEVSEEEIAKPVTKKKAKNKKKTVELSDDEEDDKVVLSDASSEPAKPVTKSSKKNKGKGKKDDLSDDHNSDEELNVETSDHEEVIPEPVTKHKEKHKKGKADEVDDVEEEIKRLNLKETLPDMTPVISEEAEDKGSKDAKSEKAESGEKKMTHKEKKKLKKQQEYEKQMELMTKKGGQGHSDLDSNFTVSQAQKSAGQMAALENAVDIKVENFTISAKGQDLFVNANLLIANGRRYGLVGPNGHGKTTLLRHLVQRAFPLPPHIDILLCEQEVTASDQSAVHTILEADVKRTELMKECKELETEVENGNMKVQERLNEVYSELKAIGADSAEPRARRILAGLGFSKEMQDRATKNFSGGWRMRVSLARALYIEPTLLLLDEPTNHLDLNAVIWLDNYLQGWKKTLLVVSHDQSFLDNVCNEIIHLDQQKLFYYKGNYSMFKKMLAQKRKEQHKEYEKQEKRLKELKAHGQSKKQARGFGCGMGVLTFAEHSSEAQRECGAPSAWFHCKCMWSTC
>Px007185
MVVVVNSASKTILKGVSGLFKSGQLTAIMGPSGAGKSSLMNALTGFSTAGVTGTIRAGDSVCELSDTRNALSSLKAYMKKSCYILQDDRLNPLFTVGELMKFAADLKLGETLTEKYKTTVIREVLDTLGLGGTEGTRCGNLSGGQRKRLSIAVELIDNPPVIFLDEPTTGLDSLTSSQCIDMLKNLARNGRTVVCTIHQPSASIYALFDQVYILAEGLCIYNGSSDNTVPYLASVGLQCPVYHNPADYILEVANGEYGNFTETLAKASASQDNTLKTIAPAINANSKTDNKVEGFPCGKTTIVISPPDEFYKFRVLFKRCLIQQYRDWTVTHLKVILHVFIGVTLGLLFQDAGHDGSKTVNNLGYLIICSAYLCYTSLMPAVLRFPQELPVIKKENFNNWYNLKTYYLAVLVTGIPMQIWYSFVYSVPSYVLTGQPLELSRFAMFVLVLAAVTVLADAIGNVIGTLVNPINGTFIGAITTCAMIVFAGFLVLLSHMNQVMRTVSYVSFMRYSFEALVLSLYAFGRKPLECPDDKEYCHLLYPTSIIKEFSFKYDNYWHDVIILLIEVVIVRIIAYFTLSRNVKKSS
>Px007221
MDSPHTVDAGSGHTLQIVPIQQLLVAEIVAVASGAKKPQEEPNLSYYQIFRYAKWYELLATYCGLALGFLSAIGVCFNLLLYGELSTSFVERTGYQEDTSSYKPLLTFFGGGRILSNASHAANMDALMEDGAAMGIGMTVAVVLSTILCYLSVKLINWSAFRQIMRIRLMFLRSVLRQDMSWYDTDTSFNLASRMSEDMTKLKDGMGEKLSVVANLIGTAVICFAQAFPLGWQLTLTCMTVMPFSVLASVLLSRYQTTSSGREMDAYSKAGKQAEEVLKSVRTVIAFGGEEKELDRYRGLLEPAEQYGSRRGFYNGLGTGFNWLLTYTSNSIGLLYGTRLVLNDLSKPVDEREYVVGSIFSIIFSAYMATQSITFCVPHGETFASAAAAATSIFKLLEQVPAIDSFSSAGLKPKRMKGDITLHGVHFSYPARPHVQILKNLSLHIKAGERVALVGSSGCGKSTILQLVQRLYDPGAGDVCIDGRNIKSMNLNWLRSSLGVVGQEPVLFRGTIYENIAFGADEVTPEEVVKAAEIAYAHDFIKKLPNGYETIIGERGASLSGGQKQRIVEVDRKLASVTDWTGRPPQGQSEEYRRGGPLGRAILRQMPSKRQEEEPSPAPSSGSQRSFSWTRPPPPWTPRARSRCKPRWTAPARAAPRSPCRTGESRDLAISVLDEAISVLDEATSILDEATSVLDEASSVLYEAISVLDQATSVLGEATSVLDPAGARDSGPRQRWPHHALRVAQVSHVTWPHLARTRPHLSWTLQAQGALDRASEDKSSDQLSLSSIVNSDRIICMDQGTIVESGTHEELLMNKGFYWKLVTAGKEPDVIKTIVEEEGVGITNVDVVVQTPEPVETPTRDVKRSSRRVLRKNSVRKGSFDFLAPRESISSAASLGLQSFGYVEDEIEEADDGLVPVDAWTLLKQNAPEWVLIVIGSVAAFMQGACFPALAIAVGYAVGIFQNPNKAEVQANSDLISGVFFIIALVAAAAMFLQSSTFTKAGLKMTTRLRLQYFESLLKQEMGYYDKASNSVGALCNRLSNDVAEVKGATGMRIGLILQGFSSVFIGVVIGLVLNWKMALVGVVMLPLIVGSIWMEGIVSRQSEEDQRNALETAASIATEAVVSIRTVQSLAVEQVFLDKLQVSLQTAMEALSKQTKWRGLVLGLGIYVPFLCFISAIVYGVHLVAREGEEYRIVLTVTQGIMYGAYMLGHSLVYAPNFNSAKACGARILSTINRVPLIRSAAGIVDEEKWKATGDFSLSKLEFSYPARPHHRVLNGLSLKVEAGKKVVKVPEPGSLEWNLCTYPQGLNCLPKLDLFPPRWSTAGWWVHMSRCAKSGYAGFLTMFSFTVGAMVFIVALVGSSGCGKSTILQLLQRFYDPDSGSIELDGRDIHTSLSLSHLRRQLGVVQQEPVLFDRTLAENIAYGDNTRKIPMHEIVDAAKAANIHSFIVSLPKGYNTNLGSGGAQLSGGQKQRVCIARALIRSPRLLLLDEATSALDASSEKVVTEALEAAAKGRTCIAIAHRLSTISDADVICVVDKGQIIEKGTHAELINLQGHYWKMSQGQHL
>Px007715
WYVRNSFKTKGKSSDGQLSTLSPEERIQYMIKEKNKKGPKAQVDARFFAELKALWKIMVP
GLWTKEAGYMALIAFSLISRSMCDLWLIQHTTLIEGSIISMNKKEFVRLLTQFFTAMPLI
SLVNNILKWSIGEMKLNIRTNLTMHLYENYMKGFTYYQVTNLDNRISNADQLLTTDVEKF
CETVVDLYSNISKPMLDIGIYLYRLTMNLGATKFCETVVDLYSNISKPMLDIGIYLYRLT
MNLGGTTPGIMMAYLFLSGVLLTHLRKPTARLTVEEQKLEGEFRYVNSRLITNSEEIAFY
QGNHREQLTLLASFYKLTRHLRRFLNFRVGMGFVDNIIAKYIAITVGFFAVSRPFFVKDH
NLLTTGSDNDRFKHYYTYGRMLVKMAEAIGRLVLSGRELTKLAGLTSRVTQLRVVLDEVN
KGKYTRTMLDNSTANGHGNGPPMILAPGAGRIIYQDNIIKFDKVPLVTPNGDVLIKELCF
EVKSGINVLVCGPNGCGKSSMFRTLGELWPVFGGALTKPPRGKLFYVPQRPYMTLGTFRD
QIIYPQTREEMLRRGRSDTELTKFLDIVQLSYLSQRDGGWDAVEDWMDVLSGGEKQRVAM
ARLFYHEPQFAILDECTSAVSVDVEGQMYQYCREMGISLFTVSHRKSLWKHHDHFLQMDG
LGGYVFGEIDGETQEFGS
>Px007949
MISYRSADGDRQYRYDRLRTVADAIAYGFCGHKQILAGVCGEVAAGELTVLVGQSGAGKSTLMDILAGYTAPTSGQLLVNGRLRDDKWFRRRSCYIMQNDQLQDMLTVEESLNVACDLKLGAHVSREQKCRRVVEIVSALGLCSARVTQTRSLSGGERKRLAIGLELVSDPPVMFLDEPTSGLDSSMSKQIIYLLQLLARQGRTVVITLHQPSAVLLQMIDRLYGMVGGRCAYMGSVPMLLPFLEGMNLKSPPFHNPVDFCKSNLNLYEEIISITALPPPKEDETSKTLLKLKTTYSTSSWTQFCTLTRRSLLILWRHPTYTRMILAVHCVVAVFIGSLFYDIGGDAMYVRDNYNFLYFSLMFLMFTAFSSVSISFPQELPVIRREHFNRWYTSGAYYSATVAASIPTQTLCTLAYACITYYMTGQPQQWLRFLGFSWTLMHVSYVALCLGLLNGSLFDVKSAVVFGPFFIMPFTIFSGFFLRYVDAPGFFKWLFHVSFLKHGLVGLVLSIFGMDRGKLPCSDIYCHYSYPKQFIEDQGCSKESYHVAVTMLFFLLWIPKAVRIELKCEQVEMDVEIGKDDISSEDGRLVVFGDLCSDVPYGFKGRFPWRRKTSYEDQVILNAACGALRPGRLTFILGPSGAGKTTLMTILAGRKKTGVSGCLLGVGREAVLVSQQATLLDVLTGRETLQFAAALKLPDLSRRDRLYAVENVSRQLGIQDALNTKAGDMSGGERKRLNIACELLTDPMVMLLDEPTSGLDSVSSMSVIRALHSVARGGRTVACVVHQPASKLYSSADDVILLANGRTLYAGAVEDAPATFQRAGFHCPQYYNMADFILEVASGEHAGNLALLENEARSYAHEMRKIAHNEVSGNNGKLLVPVPEAEALLQSPKAGAGADYPAGVWLQLRALLWRCSVGSLRDVYLSQRNIPITSAGPGAGNGGAPAEPGGGGGGGVPGRRVATATGAAVAVQRGARLACHLLVTLLTSPLIFHPQARLACHLLVALLLGALYAGAGEDGARVTTNTSCLFFFLLFLFFSNAMPTIQTFPAEASVVVQEHLNRWYSLTAYCISKIVSDLPLQLLCATIFMVPSWVLTSQPFELHRMALMWAVSILITILAQTSGLVVGAACGVKLGLFVVPAANIPMLMFSEFFIPYNEMPVYLRPLAHISYFRYAFDAAIQTVYGFNRETLPCYQPYCMFKHPDKFLKHLGLNTQFQTDIYALCIWIVLLQFALMTSS
>Px007950
MYFNVGENSIKLAFFRLDVIWYFSQWNLFIAQQKQILKGVDGCFKPGELTTICGPSGAGKTTLLNILAGYTTRGAAGEISVNGSCACASQSSGRGGARYIRQQDDLRAHLTVREAMSLAAALKLADFSAHEKKEKVHEVLSLLSLSGTYQTLCRDLSGGQKRRLAVALELLSDPSLMFLDEPTTGLDSSSSTSLISLLNGLARGGRTIVATIHQPSALLFEKIDSVYCLAQGRALYHGPRARLLPALTSAGLKCPPYHNPADFLMEVASGEYDVDLVKVAGVMKRYKPDQSEAFDPHSVPTIPALQHTKDIALELKSMPFISDSKHQQIYKKNMYRQSGLLRQTWILLYRNYLMTTRNYSLFMYRVAAHVVIALLFGYLYLGVGSEASSVLGNYVYLYGSMLLVVYTGKMSVTLSFPLEMDILRAEHFNRWYNLGPYIVSILAVELPFQMISCVSYVVLSYWLTDNPLEPTRATLFLATIVATSLCAQAWGYFIGSTTPTKIAVFLGPVLACLFSVFGFCLALSDTPKPFKWLHHVSYFRAGFHIAVHSVYGFNRTKMHCNKEYCHYRTPSKFLTEMDMEYIDVGGNMAVVLSTTVIMHVLTCIALWYRLNKR
>Px007992
MAMTWRYASPLEIAATVAGVLLGVLCAWCLVAAISIYGDLTALFVTRSKREETVRANILVFFGGGERVSSPEAEPHRAALVADSWSFLYASLAIMALQLAAAAAAVTLTNWAARRMVCIYNQGGHIRTMGYASEMHRTDSVSRLRWRLLRAALRQELAYFDTNKSFNFAAAVTEDMEKLLAGTGEHVAMVAYLCGSVLAAAATGAALGWQLTLAGLSVVPAALVVANLVAKVSRLRWRLLRAALRQELAYFDTNKSFNFAAAVTEDMEKLLAGTGEHVAMVAYLCGSVLAAAATGAALGWQLTLAGLSVVPAALVVANLVAKYQTRYSDEEAASYGVAARGAQEALAGVRTVRAYAGEDIEVKRYVDNLAPAAAAAKKRGLCAGIGAGMGWLLTYVLNAIVLSYGARLCVRDMDLPPEDVQYHPGALLTILFCTFMAAQNIAMCHPHFELFSAARGAARSVYSLLERTSRIDALKEEGEKPEKFEGNIVFDNVYFNYPSRPDVKVLRGLSLSVPAGSTVALVGGSGCGKSTLLQLLLRLYEPASGSVTVDGRALEKLQLGHYRRSIGVVGQEPVLFSGSIRDNITLGAGDVSEEQVQLAARTAHAHAFITKLADGYNTMLGESGAQLSGGQKQRIAIARAVLRRPALLLLDEPTSALDPASERQVQAALDSASQGRTTLVISHRLSTIVNATTIVYLEQGAVREQGSYRELLARRGAFWELVQADLSHQPSMTPAIAEAPADEEADDADVVTAADALPHFTRAHSASDSVRASITSALRGSRRIGALAAPAPLVPEATVSYINNNFIIVLKHIHSHALSKCP
>Px008069
MRAIWVLLWKNAIIRKRRYIFTIMEPIVTLGFFILLFVFRKPLTAKLPPNMIEKLGVRQT
EPVDLMSATPMPQTIFFYPDNVITREVMGLACYSLYMNVTDAAPDNGKRRACYPVPSEDS
LDDRIKNLRLDEAVVIFEDAFLSPNSSAGRLPERLSYTVRMNENFMTHVYEALDESNGPH
ENFGIIYEPFMRVQWAIDSSYISLRRGSPLRQRVQVQEFPHNEAIQVEMAMTVVRYVLIQ
FLAAACLALVFMGVVVRLSEERASGVQELIKMAGVKGSTIALSYIIDATPMAIIFSVIAT
VLLTVTENSLVQTTHWSIVFVFLLLLYYNIVAMAFLASYLIKSQSHLVSISLVVYYCLLL
VAYLTTTADERPRVLIALPHMPNTRFWPRLRTAELTVSHLVSVVPHLVSISLVVYYWLLL
AAYLTTTADERTRALLALPHMPNKRFWPRLRTAELTESHLVSISLVVYYWLLLAAYLTTT
ADERPRALLALPHMPNKRFWPRLRTAELTDTPATLSTVYDLYLALIVQGAVYALLAWYAS
KVLPGQYGVPLPWNFLFIKEYWRAPVTPAPVSEADSEEDRVAAPDPSYFEPPADRPVGIK
LNNVTKETVTVARTFVNNFILIFGIPKIIATDRGTEFVSSTMNESNSRHEVGTLSHQQKE
YWRAPVTPAPVSEVDSEEDHVAAPDPSYFEPPTDRPVGIKLNNVTKEYGSWYGRKFRALS
NVTLDIYKGEITVLLGHNGAGKTTLNSIITGMQDATSGSVYVHGHHSVRERAALHSLIGL
CPQQNMFLADLTVLEHVMFFTMLKGGSLRASRVSSMQLLREMHLDGKAASRVTSLSGGMM
RRLQLTIALAGGAEVLILDEPTSGLDVETRRDLWNKLLTLRGDRTVVLTTHFMEEADALG
DRVALLHGGRVKCHATPMFLKKAIGSGYRLTIATTPTASEPTITAAIQSIVGAARLNKRE
GSSLTYNLPAAGSARFPLLFNHLEQGKGALGIDYMGVGVTTLEEVFLRLGRDSDDEIDTV
GSEVPPQFDKKSGWPLVRSQVAALVTRQARFTYSKKIVFLVFETIIPLLLIYGLTYLTNT
SNTNPKPAMGRVGGNRTAMDLGLYRRMGDSSVLYRVNVTEPRNVAAVTRRFDNARVDVMR
GSEGLHLAVLSNVVLAIRERATGSRASYIMCRVTPTIYWLSSLAYQLLLATVVVLLPTLV
IVALAETDKSVDYVFILSIFASAWLGTLSLLAFMYAISFSMGPVKTQLIVLVLVGLFDAN
ITLKHQPASYMKHNTCINKYERIQSHSRSDYLSYLNRRQQDFDKKFCTNIVLLLDLGLFQ
NTPQSSALLIQLTYTKCSKRGIYAAGEVMRTLWDANLTLSIVKRIIVNLGKIIPAHHYMT
SLMKSGEVARLNSLCRNNRALCPAIPVSPMEENFDLKTCCDTGSVVSTFSGHKLSPLGDW
FIMIILFMIYMGLTILTQYGYLSGGWDYFFNTLRKKYKPRESPYDNAHVKNEAAYVAKTV
GKPQSEIQESLLVHDLHKNYYKLCSKSVNAVRGINLTVKKGECFGLLGVNGAGKSTTFKL
LTMEGTPTRGRMFANGHFLNGKQSHDYLWSVSYCPQLLGLDEFLTGRQTLRLLLTLAGLR
ARDVRAETDAWLEGVGLTKYADSPVSTYSGGCVRRLGAAGALYRRAPLALLDEPTAGVDP
ASRRRVWRALRANSSGNSSVLISSHSMDEMEALCHRIAILNQGWVCALGDLGTLRRDHAA
GHSLQIKLKRGSKFSTLSKDEAASSRYREPETTSETTDIQMQKLKEDIKQKFKCTLKDEH
KSMLYYNIDENLPYSDMFTRIEELKAGHSIIEDYTVHEMTLEEVFLNLAHGNETKKQQV
>Px008254
MYWKKLKLLVWKNFLLQKRHKWQTIFEIASPVIFAMFLILIRSLVAPKSKPGMNYESFQPTYFNISGRSFMLPEPKGYASASDMEMALKEPNVMNHVLCGIQFEDSMAKATEWPDDVVVTLRFPAVMRTPMVEHPLRASWRTNLLLPLFARPGPRDPDDLYGGKTPGYSGEMFLAVQHAVSIEIIKAKSGQPLETKVLLQRMPQLPYTEDLLLLAMELFISMIIMLCFAYTFVNTVKVVTAEKELQLKETMTIMGLPSWLHWLAWFIKQITYLSISVLLLVILLKIPIKSSDTGERFSVMTHTPWSILIFFLFLFIVTSLAFSFMVSVFFARANTAASFMGLAWFATYSVFMLTQVLYEDISLTTKVLLSLISNTALGFAFQMLIMCEGKSGLQWSNMFKPVSYHDSFQPGHVALMFVLDTILYMMIAMYVEKIRPGRYGVPLPWYFPVTKQFWSSKKSRIAALNRSTTAADAEYNDALLKVVHDEEPQGVPMGIQATNLTKIYRGGRKAVDNLNLKVYENEITVLLGHNGAGKTTTISMLTGTIPPTSGTATINGCDIVTDTGLARASLGICPQHNVLFPDLTAAEHVQFYAQLKGVRGGAVRGEVDHFLKLLDLEQKADVLSKHLSGGQKRRLSVGVAMCGGSRVVLLDEPTSGLDPAARRALWDLLQSEKKASILLTRDKRIYETSARRALSDLLQSEKKGRSMVLTTHFMDEADYLGDRIAIMSGGKLQCVGTPYFLKKHYGLGYKLTIVKGDNCNVEDVNRFLRGHVADVKENTNIGSELTYILLKEDVSKFPNLLKAFEEQKAALNVTSYGLSVTTLEEVFMKVGAESSKTPAESSASGSRNYSGVHFNNNGNGMVRPLTEVEHGHNDMELLQKVRGFKLLRNHIKAMFLKMFYHTKRNKLTNIIQFLSPVINIILSVIIARSWNFLSELPPLTLSLENFKKSETLLSENSLVAGSLEEEAYRAFKDFYKESHQPNMILNDLGAADLGQTYLKMMKSDSDRMRMETFTGATFGPGTITAWFSNYGYHDSAVALAAVDRALMRARLPNATLTVRNHPLPYSIENLISGKNEIALRYLRGYGAG
>Px008255
MVRGWFSNYGYHDSAVALAAVDRALMRARLPNATLTVRVMATGSSMGFQFAFNIGFCMAFVTSFLVLFVIKERITGARLLQRISGVRAAVRWGAAFVWDWLWLLLVYLCVVATLAAFQETTLSTPEELGRILLVLMAFSVAIIPLHYLASFYFESAATGFAKMCFLNIFCGSMPFLITEVLRLPEVGSPFYANIFDWIFSPLPIYCLSRSFRDMSMSSFAILACDGLCAQFANIRNCTRDTICRSLNITVCCIKDDPYLDWHEPGIGRYLFTMTMVGIAAFALLMLKEYQFIEKICYKPKPRAALPLDPDEDSDVAAERQIIENLKKNDAEKYSLVCKDLTKYYKDFLAVNRLTFGVRKAECFGLLGINGAGKTSTFRMLTGDTDISAGDALVPGISIHGHMHQVHRVIGDTAISAGDALVHGISIHGHMHQVHRVIGYCPQFDALLDNLTARETLRIFCLLRGIPARAGERRARSLAHALGFTRHYDKRIHACSGGTKRKISTAVALLGDAPLVLLDEPTTGMDPASKRLVWECISAMVRGGRGCVLTSHSMEECEALCSTLTVMVRGRLHCLGPLQHLKNKFSQVDQRGGKNGPSLGRQFRPGDMHKGSIRVSQVQVLLPPQRIANRIEGYMLLVKSKDSGYTLVVKSKSGPNRDETSAEVQNYIMTEFPGAKFIEKYLGISTYYVASTTSWWKVFSLMEAATQRFAIEDYSVSQTTLEQVFLRFTRLYGHDDRTS
>Px008256
MSYALRFPEKPRLNSFFGQGGRSWRTTLVFPTYPTPGPRFPYSYEGGNDPGYVNEMFIALQQCISMELISRITGQSLDLDVKIQRFPHPPYTLDGAIQALLLLFPMFFILSFSYTAVNLVRAVTVEKESQLKINWFTTPEGFSEFAVFTHTPWSVLLFFTLLYLVCVIFLCFMVSSFFAKASTAALFMGVTWFILYIPAVLLSMDESVSLAAQVLACLSVNTAMSYAFQLMITEESNGGLQWGKFFFTPAADEPRLLFGHVVLMIVLDCALYLLVALYCEQVMPGPFGTARPWYFPFTREFWWSDGKASDGVVIVDETQHDVTKEEDPKDYTAGVKISNLTKVYGANVAVNNLSLNIFNDQITVLLGHNGAGKSTTISMLTGNVSATSGSIWLAGYDIAHQLKAARAQVGLCPQHNVLFSELTVREHLEFFGRLKGLSGQGLAEEIESLIEKLEMQEKRDYQSGGLSGGQKRRLCVGIALSGGARVVLLDEPTSGMDPASRRALWHLLQQEKKDRAMILTTHFMDEADYLGDRIAIMSGGKLQCVGSPYFLKKHYGVGYTLVIVKGEAFNKDACTELIKKYIPDVPVGGDKGKEVTYSLSNDHSHIFEDLLTDLENNMESIGFKDYGLSATTIEDVFMSVGSDVVHDGADSDAATATDALSEDTECPGCEGSDCPSCGGSTEYLDGQQQTLSGAALVWQNARAMWLKLWLVWSRSWGLLLLQILIPLVIINATLGILQYMVSLTDNVQERHLTLNQGFLETETYLNYNNVSNITSGAVEAYRDLFNDSTTRLTVVEDDTIPEYYINQSTDALTLSTMRTQVLIGASFDNATATAWFSNFGYHDVAISLATLHKALLKAVLPGAQLNVTNHPLETNYEDTNDLRLIVVLLSMQFSNGLGNSVSIVSAVFIMFYIKERLSRAKLLQKASGLQPVVMWGSAAVFDWLYFIIISLTFIISCVAFQVTGLSSAVELLCPAAGYDAVWEKNVSEGYICSIIVVPTSQNNLPKNKGKLIKLSILLYQTLALSCRTALNLCLCLFAVARMFLLLVLYGAAVTPMLYLLSYLFSGPAFGFVVLVFTNSLLGLMGAQIVEALYSLDVNEQIPDIMDGILQFFPLYSLVTSVKKVHEISLKEWSCIKGCDFFISAGILTPDQCTPEFLCSFNQTTCCFEQDAYFNYEEPGVLRYILSTLLSCIIFWAMLMFIEYRIYSKIFNRNKVPPPIDPNSQDDDVVEEAKHVDFIGEAGTKQHNLVAKNLSKYYGKNLAVNQVSFSVGEMECFGLLGVNGAGKTTTFKMLMGDEAVSSGDAFVRGHSVTKNIKKVHENIGYCPQFDALFEELTGRETLRFYALLRGLKPNTIVALTEYLANSLGFTKHLDKRVYQYSGGNKRKLSTAVALMGYGRCIFLDEPTTGVDPAAKRQVWRAIRKATRSGRSVVLTSHSMEECEALCSRLTVMVNGQFMCLGTPQHLKNKFSEGFTLTIKLNVADDLTNVQTVAVKDYVNLNFTEPKLMEEYQGLLTYYLPDRSMRWSRMFGTMERAKRTLAVEDYSISQTTLEQIFLQFTKYQTQTTEL
>Px008370
MSSSNGNGGAGLEIEDTTKIPSLNNSSNPSSIADSSYPHDLQELATPADPIIVDPGITRSKYDPLYPEVEELFGGGGSPAPCTLVWRDLSVHVKQKDGRMKRLVNNGEISEWIGGLRVTVALSRAVVVLSQTRSSRAKVAELFDGGGSPAPCTLVWRDLSVHVKQKDGRMKRLVNNVSGIAKPGSLVALMGPRQNEYQPSYTFPVGTITDGEISMNGRPVGDFMHRESGYMHQDDLFVDNLTVMEHLTIMARLRMDRRTTTIARRRRVNQLLRQLALYPSRYTRIGGLDGRKTLSGGERKRLAFATELLTDPGLLFCDEPTTGLDSFSAQKLVALLRANVVQGKTIICTIHQPSSELMALFDSLMLLAEGRVAYAGSAAGALGFFKSLGYHCPLMYNPTDYFIKVLAMTPGSESASRHAVKSICDRFAVSDAAKELDMEIHLEFHLIENEDERPRTTRDFKSPFFFTKLLWLIYRYLLIVIRDPRIQVVRIVQKLAIALTAGLCFIGTVRLTQAGIQDVQGALFIIIAENTFSPMYGVLHMFPEEFPLFTRELGAGLYTTPIYYIARMTALLPGLLVEPTLFTLVVYWLAGLRLTAHAFGLTVLLSILVLNVAIACGLLVEPTLFTLVVYWLAGLRLTAHAFGLTVLLSILVLNVAIACGAFFSCAFGSMPVAIAYLVPFDYALMMTSGIFVRLSSIPKFISWIRHLSWLMYSNEAMTILQWDGIDDIPCANTTEVRPCLSTGDEVLDRYDFESYRFWPDVFALLGLYAAFHLLALLALRFRTRRK
>Px008371
MTAGNEEQEPLIQTSGDHQRVTYNTSPTNSNSPEGTPRNSGGEITLSIPTPNKTYGAIGGAEKVTYTWADINAFATESRSRSRGWCPMWRGSNNRMYQQRKQLLKNVNGAAYPGELLAIMGSSGAGKTTLLNSLTFRTPGGVVASGTRALNGQPANPDALAALSAYVQQQDLFIGTLTVREHLVFQALVRMDRHIPYAQRMRRVQEVISELALTKCQNTVIGIPGRLKGISGGEMKRLSFASEVPTDPPLMFCDEPTSGLDSFMAQNVIQVLKGLAQKGKTVVCTIHQPSSELYAMFDKLLIMADGRVAFLGSPDQATEFFKELGAACPPNYNPADHFIQLLAGTPGREEVTKHTIDTVCTAFAKSEIGCRIAAEAENALMYQRKITSGWADAAWTGTTAMRTRRSPYKASWCAQFRAVLWRSWLSVTKEPMLIKVRFLQTIMVSILIGVIYFGQNLDQDGVMNINGAIFMFLTNMTFQNIFAVINVFCSELPIFIREHHSGMYRADVYFLSKTLAEAPVFATIPLVFTTIAYYMIGLNPAPERFFIASGLAALITNVATSFGYLISCASSSVSMAASVGPPIIIPFMLFGGFFLNSGSVPPYLSWISYLSWFRYGNEALLVNQWTGVEQIACTRENFTCPASGQVVLDTLSFSEKDFTMDVVNMILLFIGFRLLAYIALVLRTRRAK
>Px008679
MLYGETRNSLVDRTSFQERTSNALPLMALLGGGRVLTNASNEENMRALKEDAVALASGMTGMAVLCLLVAVLSVKLVIWSALRQLQRIRMLFLSAVLRQDMAWYDTDTSFNLASRMSEDFQKLRSGMGEKLTVISNYVGSAVICLSQALPLGWQLALVCMCMVPVTFASSILLSRYQTLSSMKEMNMFSKAGKLAEEILKSIRTVKAFGGEQKSLERYQSLLLPAAACGEKRGVYNGIGTSFNWFLAYSVNYICIFYGTGLVLNDMNKPASERQYSVGNLFGILFSVYIGIQSITFCVPHMSSFTDAKAAATNIFKLIDQKPQIDCLSTGGLKPRNLKGDILLEKVKFSYPSRPNVKILKEFSLHIKPGENVAIVGSSGCGKSTILQLIQRLYDPESGEVKLDGRCVKKYNLGWLRSSIGIVGQEPVLFRGSIRENIMIGDPDATKEQVEAVAKIAFAHSFIVNLSNGYETLIGERGTSLSGGQKQRIAIARALLRDPAVLLLDEATSALDPQSEKMVQVALDKASQGRTTVSVSHRLSTIVNADRIVCMDQGTIVEMGTHEELMNKQGIYWKLVTTGKETKEPDIIENVMEDKKPAELTARGDRKRHSSRKVVRNISMRRDSFDFAPGPRYSISSSMAAEEVEVDEYEDEEPIPEVSSWDILKQNLPEWHLILIGCIAAFVLGACFPVMSIVMGYIVLIFSNHDAEVVSREANFYAGLLLLNALVSAGCTCLQSVIFTKTGLKMTTRLRVAYFKSLLNQEMGYYDRQSNTVGTLCNRLSNDVAEVKGATGLRIGLILQGFSSLFIGLVIGFIYSWKISLVGCAMLPMLVGSVWLEGVISKKSVLKERAIMETFSGLATEAVVSIRTVQSLAVENIFLKKLSASMDLATEELAVQNRWRGMVYGTSIYAPFLCVMSTSCYGMFLVADEGLQYNYVLIVTVSIMYGAYILGASLIHAPNFNSARACGARIIATINRVPKVKTADGLKDRRDWVATGDYSFNNVEMSYPTRPHLKVLQGLNLKVESGKTVALVGASGCGKSTVLQLLLRFYDPDSGTIELDNLDITKAVTLPRLRRQLGVVQQEPTLFDATLADNIAYGDNGRAVSMQEIIAAAKAANIHNFIASLPNGYDTNLGPGGAQLSGGQKQRVCIARALIRSPRLLLLDEATSALDASSEKAVSEALDAAAKGRTCITIAHRLSTIKDADLICVIHKDYANKI
>Px008999
MRLNTSSCLQDSNLTWYTEDPTFTPCFEKTVLVWAPCLFLWLASVFEAYYILNSKEGVIPWNVLNITKLSLTSLLIVLTFVDLGVTVHKTSEEQPVYDVDYYSPIVKILTFALSATILHYNRKHGMRASGVLFFFWLLATLAALPQLRSEILLHNGKEEDENIRYNFISYMIYFPLVVLMFVLNCFADLPASPTKFDNLRMCPENAAGFPSRLTFSWFDPLAITGFRKSLVESDLWALNPQDSSSEIVPKFEKFWQRTLRKRETSNNPKATFTRTTATVDLKPETERKPASILPALCLAFGGQFVFGSILKLANDILLFLSPQLLNLLIGFVKTKQPIWKGYFYAVLLLGCATVQTMLLAHYFTRMYLVGMRIRTALTSAIYRKSLRMSNSARKESTVGEIVNLMSVDAQRFVELTAYLNMIWSAPLQITLALYFLWGVLGPSVLAGLAVMIILIPFNALIANRVKTLQIRQMKYKDERVKLMNEVLNGIKVLKMYAWEPSFEEQVLKIRNKEMKVLKQTAYLNSATSFIWACAPFLVTFLTFFTYVVSDPTHLLTPEKMFVSISLFFTMHLPLGLLPLVVVSVIETNNLPDKLTDSQSYLLDFPPIHKKHIQNVSTKYFGCTMAQVSLMSFGCFVLVNDKEVLDSTRAFVALSLFNILRFPLSMLPNVISNLVQTSVGIKRLNKFMNCQELDESAVTHEKDPNPLSMENGNFSWDETDGSSVLKSISLQVPRGHLVAIVGAVGSGKSSLLAAFLGEMHKISGRVNTVGSTAYVPQQAWIQNATLRDNILFGLDLHKEKYNNVINVCALKPDFEMLPGSDQTEIGEKGINLSGGQKQRVSLARAVYADADNYYLDDPLSAVDSHVGKHIFDKVIGPQGLLKDKTRLWVTHNVSYLAQTDLVVVLKQGAVSEVGSYQQLLEKKGAFAEFLLHHLSDAERATTEGLLKDKTRLWVTHNVSYLAQTDLVVVLKQGAVSEVGSYQQLLEKKGAFAEFLLHHLSDAERATTEGLLKDKTRLWVTHNVSYLAQTDLVVVLKQGPVSEVGSYQQLLEKKGAFAEFLLHHLSDRERATTEELNVIKKDLESKLGSEFQSKIQRARSLSESASESDVAAGDRKNSIRKQTPDTVATDNELKEKNKLIEVEKTETGSVKWTIYKDYLTSVGIGASLLTVLMNLLFQVVQVGSSYWLARWSTEPNMTDANGTVITSTRDMYLGVYGGLGLGQVIAVSVSSLALYLGALAAARSLHNALLAGVLRAPSIGFFDCTPVGRIINRFSKDVDTLDNVLPMTLRAVISYFTDLVPLLACWRAARYLHARLLSNVLKAPLQFFEVTPVGRVLARFSKDVDVVDTSLPSQATDVIYCAFEVLGTLFVISFSTPIFMAIIIPIGIIYYVIQRFYVATSRQLKRLESVSRSPIYSHFGESITGASTIRAYGVIQRFIDISERGVDHNQECYYPSCIANRWLAVRLEMIGNLIIFFAAVFAVLGKQSDDGITAGLVGLSVSYALQITQTLNWLVRMTSEVETNIVAVERIKEYAETKQEAAWTVPNGPASDWPATGAVQLDRVSLGYRVGGEPALRDVTCAVAPRDKVGIVGRTGAGKSTLTLGLFRSKSSHLKLVNTKLTLFFNNRIVEAMDGRILIDGVDISKIGLHQLRSRITIIPQDPVLFSGTLRMNLDPFLAYTDDDIWRALEHAHLKGFVEGLTAGLRHEISEGGENLSVGQRQLVCLARALLRKTPLLVLDEATAAVDLETDELIQKTIRSEFSSCTVLTIAHRLNTIMDSTRVMVLDKGQLVEFAPPDQLLQDKNSIFYSMAKDAGLVN
>Px009134a
SYWFTSYWYVRSYWFTSYWYVRSYWFTSYWYVWSYWFTSYWYVRSYWFTSYWYVRSYWFT
SYWYVWSYWFTSYWYVRSYWFTSYWYVWSYWFTSYWYVRSYWFTSYWYVRSYWFTSYCNG
PLLHIVYIVVLDGVYFRASGHALLVAAMALVALAAQLLGSGSDWFTSYWVNLEEAHPLTA
LRGVTAADANATGPLQQADNLTFTMLDDVVFQNGLSRYDCIYIYTGMIIALVVISLLRSF
MFFSMAMRASTRLHNNMFSSITRAPMKFFHANPSGRILNRFSKDMGAVDEVLPSALLDVL
QIGLALIGIVIVVAVVNYWLLLPTMAIALIFYGLRIFYLSSSRSIKRLEGVTRSPVFSHL
NATLQGITTIRAFGAQEALIREFDNHQDLHSSAWFLFIASSRAFGFWLDLVCVIYIAIVT
LSFLVMDTDEFGGNVGLAITQAMGLTGMFQWGMRQSTELENQMTSVERIEEYSHIESEPP
LTSAPEHKPPPGWPEEGRVEFRHMSLYYNMDEGAVLKDLTLVIEPKEKVGIVGRTGAGKS
SLINALFRLATIEGEIIIDGRETSTLGLHELRSQISIIPQEPVLFSGTMRHNLDPFDEYP
DTVLWKALEENGLPDPEDDKEQIRRVHRAHHRPSTTHRHGFR
>Px009134b
VAQRSMALHRNPKHNSLVLLGVSLMDRIRNEVIRQRTKVTNIAVKICNQKWQWADHICRR
TNNRWGRRVLEWRPRTDNRSVERPPARWTDDHRRVAGSSWMRKAENRVLWLWRSLGEAYV
QIQQPLMLGAFIRFHEQKRHAMTYEKLVLLQDRIETLNQRRSNDSKNVAQPVFLGMLVEY
YSPDQKSVTREEAYWYAGAVVLCSALNVFVIHPYMMAILHMGMKFRVACCSLIYRKSLRL
SKTALGETTVGQVVNLLSNDVNRFDVSIIFLHYLWIGPLATVVITYLMWQEIRWAAVVGV
AFMLAFIPLQAYLGRRTSVLRLKTALRTDERVRLMNEILSGIQVIKMYTWEKPFADLVAK
ARKHEIKEIRATSYIRGVLTSFIMFTTRICLFFSILAFVLEYNVISAKQVFVVTSFYNIL
RQTMTVFFPQGIATVAEAAISIKRLQSFMLYEDTSKPVPGLTDIQTSTKPKAKEPEKSAA
DILREGLKPEQETKPLNDEPKEKSKGNGKTEAPLESGEEDSTELHNLEEDARSVRLKHAT
AKWLPDQHENTLTHLSLTIKPGKLIAVIGPVGAGKSSLLHVLLKELPLISGSVHVGGTVS
YASQEPWLFAGSVRQNILFGQPMDRPRYNTVVRRCALDRDFALLPFGDKTLVGERGVSLS
GGQRARISLARAVYKRADIYLLDDPLSAVDAHVGRHLFEACLVGYLRRHTRVLVTHQLQF
LKDVDQIIILKNGTIAAAGDFGTLSASGLDFATLLARGEEVEEKVKVKEQPPEASADDVS
LHESFRKRQLSIHSKCSSRPWSLEDLLSQPRTTTRPATPGVASSPWSEEWCLKGR
>Px009649
MTCPRCYTSTANMDIKYCPPNVTLGEVWVDHGISQCFMETASAAIIGGFLLIFGIIQIVM
YKRYATEVMDVRSSRLFAVQLCFTLFIPVLAITRFLLQAFMFKGGHVYGYMIVALSMNLI
AFPLSAYLAILERRFLLPSVPPRGHGFVLLVFWALVFVAENLSFLNLNKEGWWWHLKDLQ
DRLEMALFVGRYVSCMAIFVLGLRAPGIMHQFEYLDNEDMRRNIPPRNENRSTFRNVFSK
LRTLLPFLWPRKSACLQVHVMVCVLLLVAGRVINLYVPIYNKLIVDSISIPPLLFRWDLV
VIYVLFKFLQGGGTGGMGLLNNLRSYLWIQLELFRHLHGLPLRWHLSRKTGEVLRVMDRG
TDSIDNLLSYILFSITPTLVDIVIAVAYFIHAFNIWFGLIVFSTMILYIFITIAVTEWRT
KFQRRMNQADNDQKARSVDSLLNYETVKYYGAENYEVVSYKDAIIKYQGEEFKSLITLNI
LNTLQNVIICSGLLAGSLLCVSLVVDEKSLTVGDYVLFASYIIQLYVPLNWFGTYYRAIQ
KNFVDMENMFDLMRVDSDVKDAAGAPELRVRGGAVEFKHVSFGYGPEKLILKNVSFKVAA
GTTVALHVPSDASALGVKDAAGAPELRVRGGAVEFKHVSFGYGPEKLILKNVSFKVAAGT
TVALVGPSGAGKSTVMRLLFRFYDVNEGAVTVDGQDVRSVTQASLRANIGVVPQDTVLFN
NSVRYNILYGRLDASTADVGERGLRLSGGEKQRIAIARTILKDPAIVLLDEATSALDTNT
ERNIQAALARVCANRTTLIIAHRLSTIIHADEILVLSEGEIVERGNHDALLAQGGIYASM
WQQQLENRGSPNDNNNGEGATINTDHRGSSQTNGFGALGHGHGH
>Px009697a
MQVIPRTIDMFSLSKYTHALAGVLSGGNKRKLSAAVAFMGRAPLVLLDEPTSGMDPGSRA
LVTRVIRLSSSWGRSVLLSTHALQDAGRVAARAAVLRRGRLEALLDVATELNAGYVVTMR
SRDAGAAGRALRDRIPRARVDGSRVHLPATSTVDGKEVPSRLSDVLLALAQLQAAGLVED
YTLNQTQLEETFLNFTDRKDRAMEHAPDPSPLMMRRNSEELSSVTSL
>Px009697b
MVERMPVSQLFPDSDRLESALNRAGVNNTNFWALAAPMIQGGYIDLMPLLNSKDKPFKIS
RFLCSPDAMSQVLLFGDRPGDAAGAQDAVVDQLCGGARPELLPTLLYHLNYTYVVQEISK
LLLSQVYSASNLTQEEGATVLAQYRDMMALIPVVQENVGELSGVLGKEPVFAALRNFESV
GGLLSSSDFLSSAGNMLCGTPFASNENRFYKAVVQTRDYSTEPDPEQLEVLPTDFCRSLY
KDILSMNGGKIVWSFVKPLLMGRILYTPASPAVYKIVEKLVVCGGCTRERLVTGVVGGMR
RHVQQRRVARAAARRAANSTFALMSNLTSMVHKFSSSFPSIRLLSQHGAALEGLRALATT
VLGEQEVGGVDVKGLFEEIGDLEMYLKKPPNDCINITSFLPSIQMLTSYPQGLGSLLRRA
SDLLRCLSLDRFHAVTDEDQLARDAANLTRVNEFAAGLVFTNIEERGDNPFRVEYKIRMD
IESVPSTSRLKNQFWTPGPQANFLEDMRYFRGFVQIQDLVDTAIIQLAANRSSRPRRQAG
EEGGEGERHGVYTQQIPYPCYRRDFFQSSLYESQALIVVFFFALLFSVSSAIRFIVAEKE
SGNTMLMSVMGVNLTNHTLSWFLSSLAELWAAALCVALVLALGGVAPRTPPALLLLLVMT
HAVATLAFCYLVSKLFNSASLAAVCGGLGYMVTFMPFVIILSLEAVLSDVSKIITSLSMS
SAFCYSLLHVARYEAVGTGARWADIWKSPDGEDNMTIASMVVMMLVDAALYVLVGWLVDR
FFGPKTLQSNITKCNTTDEKAGVSIVNISKSYGSRLALDNVSVELQRGQVTALLGHNGAG
KTTLIKIITGMLKPTKGHVVIRSLAAESGSTQLGVCPQTDVLFDNLNAEEHLTLYAQLHS
GLGSEEVRGEVESMLSILSFNKLSHKPAWALSGGLRRRLCVALAFIAKPPLVILDEPSAG
VDPPHRRDIWDLIVKLKEDRTVLLTTHHLDEAELLSDQVVIMHKVYKGCFYHGIGQIHTV
GSPLEIKRSMGNGYTLSVIYPTVPDDSWPEDGMEGHAKALFSAVKEVVKNAQLVDMSDKE
VEINLPFFDVDGLNNDFLALSLALESRQPSLGFSRFTLDCSSLEQVLFNICSRAGGEGGE
GGEGGGEGRYGTVSSSGSDDTPTQTASTSSIKNDKVPLVPNEGALRGTHYEQFKALLYKR
FIHYTRNRWLLFLLLVLPSLFVTIAMAFSMIRPPADHEVALRLSPDLYQGSTQFVV
>Px009783
MKYKRVDVINPATTKPFKPQELAFNFISISFLRKCVGGDGARGLPGSLARGAAGPRPRARFWPQLWATVVRNLLLKKRDTRKTLAEVLVPLYSLGVLIFLKMLVPNPNFPEVRAPGQLLRLRHALPDNHTVAVVADWLHHNGTELFLEQINLGLLESKQPPIQWVRYRNTTELNDAYHGDARNFPLAVVFHSDPSVPGEGLKYTIRTNPSRSGTPSTRALTTSPAKCRERTQSGDWSTDWSRGGQLIPLSDMQSEDVCPVLQYYYSGFLALQSLIDHTKIKMDTESPFPAPRVDLRQFPKRQHTGDWLVIFRVIMPMYMVMTLSQFITYLLMFVVGEKEKKIREGMRIMGLKDSVYWFSWFLIYAVFVTVLSVVSTVLLFTLKVFQHSSYVLIFLLMLLFGFTIITFAFMLTPFFDKARTAGILGSFAVNLMSGLYFIQVFVSNADSLAFWFVSLISSSCYALAMDKALVLDMAGVGVTWDNLWSGPGVPFGGSLIMMAVDTVLYALAAYWLDAVMPSEYGIKQKPWFCLLPSFWCKRSRGRVSTVHCHSNGEATHNNKDIEPVPRELQDKEAIRIVGLQKSFRHCRRAEIKAIDGIELSIYEGQITAVLGHNGAGKSTLFNILTGLTAPSAGTAYVYGLDVRDANDMHEIRQMIGVCPQQDVLFDLLSVKEHLQFFAAIKGIPRKTRQHDVSKALAEVGLSDQAGVFSKHLSGGQKRKLSIAIALIGDPKIIILDEPTAGVDPVSRRQMWRILQRARRGKVLLLTTHFMDEADILGDRKAVISKGRVRCAGTSLFLKNKFGIGYHLTLVLDGACREHQITRMVRGHVPRAEKARRHGRELSYILPHYAVHLFPPLLHAIEHESRERTNRYGVSMTTLEEVFLSLEGENTEEMETEGVSSVKLVRARALSRSLSLQSKTLSYQELNDKDSQQKATSLPTPPASHALHSTNHGVEHVKVTPAEAPLSVDVLGEIVKTKPSCWRTFCALVYIRTVRMIRDPYKLYVMIFMPIISCALGLYMKSKQIVFFRMQPLKLDPNAYLNRTPIALHNDGSIFKEIVDLRDSLETLGANPIVDFDGNFSSFLNMENFGAYSIKHSTMPYGNILAYYNSTYTHSLPIIINMLDNSIYRVMMSAAGYLESFKPIEVYTHPFQQTEQQEEFNVGNVVCAIFMGMIFALVPVTLAVDIVYDREIKAKNQLRVNGLSMTMYFLTYFTILIVIMIITSIGVLVLVNLNDIPSLTNGSALTMLSILLLLYSPSAILFNTCLSYIFDKMDSAQSIMPNITTWVGVIPFILVAVLDTFKWGSDIAFYLHLVFSFLNVMYIPYAIIYYVDRVYMTCNLRGVCTTPALSAYLTGEVCALVAAMLLHIPLGVAALRLADRHKSTGRLCAKKKATTSASDAEDVEAEAAGEGEDEDVRKERRRVLASRSSRAQPSPVLLLHNLRKEYKVRGTEGGCCGGADAAPGRRAGLARLSLAVEGGEVFGLLGHNGAGKTTTMKIITAEEQPTRGEVILGGESVSGAQSSAFELLGYCPQHDALWKNVTIREHLECYAAIRGVSKSDAPRIVEAYLNGLQIMEHANKNAEECSGGTRRKLSFALAMVGNPRVVLLDEPSTGMDPRSKRFLWDTILASFQGKKGAILTTHSMEEADALCSRVGIMVKGGLRCIGSTQHLKNLYGAGYTLEMKIGQPYQKPLESDMSLSPSPIRSGENSPSLGEADEGGSGGAASAEAEGEAEPEAEAVDISIHTPLVAGTPPAARLTHHRTESSGGASAEAAIALVSQMFPAAVLEENFADRLVFSVPQRSVSSLANCFQRIEEAKEKLNIVEYSFSQTTLEQVFLKFAQTESTEQDQDC
>Px009834
MAQGHAPCMLDAVKMDSKVILKETNPHDKANVISKIFLLWSFKLFHRGYKRGLTVDDLSKARDNDQSTRLGDRLEAAWQREVDTAKREGGKPSLSKAIVRTFWVEYMMLGFFVGLLFIVLWPLLPYTLGLFIGYFSGEKNAETYKYAHIYNFAMNMISISTSMILNHLYLSQGCVGMRIRVACCSLMYRKVLKLDRIGLSKTEPGQVINLMSNDVNRFDLVMLFLHYIWVMPIVVPVVCYLVWQRIQWATFAALVVIFVQTVAIQAYLSNRQGVLRGKIARRTDERVKVMSELVNGVQVIKMYAWERPFEKLVEKLRKMEVHFIFRTSMIKGFSTALSVFTERFMLYTAVVTFVLIGGDIRSEITYSLVQYFNLLQLACNIFFPLALAYLAETKVTIRRLEEFLMLEELPTAKALEAYGKDILSLGNGDTEKLKMEKVRPNYTGLVLNGLCASWDPSPIVDTLRNLKFSAKPGEFVGVAGPVGAGKSSLLQVILGELPVSRGTLSLGGARVAYASQEPWLFVATVRQNILFGLPYDRVRYKKVVHACALTRDFEIWPAGDSTLVGERGVSLSGGQRARIGLARACYREAEIYLLDDPLSAVDTHVGKHMVTECIQGLLRNSTVILVTHQLHHLRAADNIVVLRNGEIETQGKFEHVSSSPLFNELLEEEDEPEKPSEAKIQRQRTISVQSKTSVSTVNDGKANDDEDDDQNETDELMEQGRVSGSVYKDYFKAGGGWATLSFTLIAVIAAQVVTSASDLWLTYWMNTVEDRVKVLGLNEETSNLTRSSNITDELTTVLPETSLDVNSSLTEPNMTVIGTMVKTALAMTNLTRLGDDGEIDHPYFIYIWGVFIFGCIVLTTGRSIHFLWVCMRSSINLHNKMFSDILHATMRFFDTNPSGRILNRFSKDMGIIDEILPRMYLDSIQIFMVMMGILVMVAIVNPYMMLTTCACGACMYVWTLLYLNTAQAIKRYLTLVTNAAFSIWLCLMSAVYVVIVAYTFLLLDNESTKSGDVGLALSQGLILVNMVQYGIKQATEVISQMTSVERIMQFTKLPQEQVEGPSPPPAWPKKAKLVFKDLYLRYDQDSDPVLKNLNIVIESGWKVGVVGRTGAGKSSLISALFRLAPLEGQVLIDDVDTGKIALKDLRSKIAIIPQEPVLFSASLRYNLDPFEKYSDADIWKALEQVELKNLVTSLSSAVQSGGTNFSCGQRQLLCLARAALARNKLLVLDEATANVDPNTDALIQKTIRTCFADCTVLTVAHRLHTVADSDRVIVMDAGQIIEIGHPHELLQNAEGSFSGMVKQLSPAAEQSLRDSAARAHAQHIRYVDEEQH
>Px009835
MDSKITLKEKNPHDKANVISKLFLLPLLPFSLGLFIAYFSGEKNEETYKWAHIYNFIVNASSIVTSMMMHHLYLSQGCVGMRIRVACCSLVYRKVLKLDSVGLSKTEPGQVINLMSNDVNRFDQIVLFLHYLWVMPVVVPVVCYLLWQKIQWATLAALGVICFQTVFVQAYLSNRQGAYRGKIARRTDERVKVMSQLVNGVQVIKMYAWERPFATLVEKLRRPSCALEIRSEITYSLVQYFQLLQLACNIFFPLALALLAETKVTIRRLEEFLMLEELPTKLAITANGKETNGLTVVNGEKEKLKMEKIKSNYTGLVLNGVSASWEPNPIVDTLINLKFSAKPGQFVGVAGHVGAGKPQTLHNIGVFQSSLLQVILGELPVSRGMLSLGGARVAYASQEPWLFVATVRQNILFGLPYDRVRYKKVVAACALTRDLELWPAGDATLVGERGVSLSGGQRARIGLARACYREADISLLDDPLSAVDTHVGKHMVTECIQGLLRNSTVILVTHQLHHLRAADNIVVLRNGEIETQGSFEQVSSSPLFAEFLVEEDTTEEPLTPVTGRVRRRTISVQSHASASTIADTKANEDNDQQETDELIEQNNVSSSVYMAYLKAGGGWGTLLLTLVLAVAMQLVTSASDLWLTYWMNSVESNVHLHEPKLLSEDPIVNNTTLETTTDLAETTLSIDANSSLTEPNMTVIGTMVKTALVMTNMTKLGDDDYVDTTFYIYIWGALILASIVLTSGRAIHFLWVCTRSSISLHNDMFRNILHATMRFFDTNPSGRILNRFSKDMGIIDEVLPKMYMESVQVFMMMMGILVMVAMVNPYMLLTTAACGALMYLWSILYLNTVQGIKRVEGVTRSPVFSHVSASMAGLGTVRACGAEAMLRRQFDEKQDVHTAAWYLSLVTNAAFIIWLCLISGAYVLVVAYTFLFLDDASTKSGNVGLAVSQALILVTSVQYGIKQVTEVISQMTSVERIVQFTKLPQEQIEGPPAPPAWPKKAKLIFKDLYLRYDEEFDPVLKNLNIVIESGWKVGVVGRTGAGKSSLISALFRLAPLEGQVLIDDVDTGKIALKDLRSKISIIPQEPVLFSASLRYNLDPFEKYTDADIWKALEQVELKNLVSSLSAPVQSGGTNFSCGQRQLLCLARAALARNKLLVLDEATANVDPNTDALIQKTIRTCFADCTVLTVAHRLHTVADADRVVVMDAGQIIESGHPHELLQNAEGSFSDMVKQLSAAAEQSLREVAARAHAQHIRYADEQN
>Px010231
MPAILSKIREQASRVQPTVALGGGVGVALAACALYGTREKKQPPPCQNNNNYKRTIVGTRLQVAKNGKLHCVEGGGKGGECGAGCGERCGAAQCALCRGEADTDNKQNIEDADDTPLPEAPHTPGLNMEFVKQIISLAKIMVPGVRSHEAAILFCHTMCLFTRTFLSIYVASLEGSIVKHIVQKDMRSFASLLLQWFGIAVPATFINSMIRYLESKLALAFRTRLVNHAYELYFKNQTYYRVSNLDARIENADHRLTEDVSVFTTSVAHLYSSLTKPCFDLLLIVLTLATYSNKMKGNILMGPSIATVVICLTGQLLRVLSPSFGALAGEEARMRANLRHVHARLIAHAEEVAFYGGHKVELGQLQDAYSELCGQMTSVFNKKLWYVMLEQFFMKYVWSGTGMVMLALPILTGTSSGSTTQGISDRAEYMTTSRNLLNSAADAIERLMSSYKEIVTLAGYAERVSDMLVVFSEVARGRCVRAVHVAPPAGAAFSVTFRNGEPVPMGKIIYSDDLAIRLRNVPIVTPACDVVAGGVTLDIEPGSHLLIIGPNGCGKSSLFRIVSGLWPVHGGTLQVPRPCACAACADEAPGAPPCRQRPIMFYLPQRPYMSMGSLIDQVTYPARVAPGDTEAEARASAILDRVHLSACAARHGGLRVTRDWRSTLSGGEKQRMAMARMFYHRPVYALLDECTSAVSMETEVVMYEAAVREGITLLSITHRPSVWKYHKHVLEFDGAGNWSYRPLDKEAFAAPRPPLALPEPSGDN
>Px010704
MSYNPYKLVFKPDYWRTTAGERPGMFTTPPPLRKMVQTRSAHEREKMALLEQSTQDGPSGLNVNVATSEKITTKNELKECEPPVRKVDIAITVGFFAVSRPFFVKDHNLLTTGSDNDRFKHYYTYGRMLVKMAEAIGRLVLSGRELTKLAGLTSRVTQLRVVLDEVNKGKYTRTMLDNSTANGHGNGPPMILAPGAGRIIYQDNIIKFDKVPLVTPNGDVLIKELSFEVKSGINVLVCGPNGCGKSSMFRTLGELWPVFGGALTKPPRGKLFYVPQRPYMTLGTFRDQIIYPQTREEMLRRGRSDAELTKFLDIVQLSYLSQRDGGWDAVEDWMDVLSHHPSAISLYAAELPVAMSLYAAELPVAMSLYAAELPVAMSLYAAELPVAMSLYAAELPVAMSLYAAALPVAMSLYAAALPVAMSLYAAALPVAMSLYAAELPVAMSLYAAELPVAARAARSSGSPYVYCVYLSPCLCMQLSYLSPCLFMQWSYPSPCLCMPLSYLSPCLCMQLSYLSQLRAARSRGSLPLQILLIAVFVHQMARLFYHEPQFAILDECTSAVSVDVEGQMYQYCREMGISLFTVSHRKSLWKHHDHFLQMDGLGGYVFGEIDGETQEFGS
>Px012058
MSNVPLVRRAIVGATLSHNAAPPPDLPNPLVISPTQENQWTPAALERAGSTLKALNRMAKRPPVHLLFEDLTYTVNTRKGEREILHGVSGEFRSGELACVLGPSGAGKSTLLNILVGYASNGVTGRISVNGQSRDMRVFKKLSSYIMQDDLLQPRLSVHEAMRVATDLKLGSELGRAEKELVIEEILQTLGLWEHRDTRSEKLSGGQYKRLSIALELVNNPPIIFLDEPTTGLDVVSIRHLVVLLRLLSRQGRTIVCTIHQPSASLFALFDRVWNEIQTKINFIKEQSSKPLSIHDIHHYALVYIILVITIVVGSLTIYWRMKRGGPELAASQQVPGGQSAAPPAPGGQGAPAAGREGEPAPTSDSVSEVVVSRVKCGAAPLLVPFLSEVGRECPTTHNPADFVLESLQGDPEAAAQMSELCQNGKLCRKLDRITARGGRRPVLHSDESIQRIFTEHVAKEQFLKMEFPTTFLTQFSILSKRMFVQTTRNSLTLWISAAHHVVTALLLGGLFFMVGNDGGAPIVNFKFCLSVLVFFMYTYVMIPILLFPMEVRLMRREYFNRWYSLKAYYAALTFSGLPSMILFGLLFLTICYLMSGQVLEWQRFLFFSIISLLTGVCSEGLGLVIGSAFSVTNGSIVGPSIVSPLLALCCYGMGFGQYIEKFMQVLMSASYLRYSLSGLSLALYSEREPMDCQMEYCLYSDPNILLRDVGMKNDYYYMQILGLLAFTVFHRTIAYFALRYRLTAEFSSKFMTYISKFLKHR
>Px012211
MNIKIKDKKKEAAAEQKTVSYFKIFKHATWYETLATLLGAALGFLSAGGVCINLVLFGEL
STAFVQRTAFQQQTSSRLPLLSLFGGGRILSNASNAENMAALMEDGAAIGVGMAATVVVS
MALCYLSVKLINWSAFRQVSRTVYVGRKVDTYKPPIKRIRLMFLKAILRQDMSWFDTDTS
FNLASRMSEDIIKLKDGMGEKIGVVSNLVGTAVISFCQAFPLGWELTLTCMSVLPFSVAA
AVALSNYQTRSSTKEMNAFSKAGKQAEEVLKSVRTVVAFGGEDKEVERYKGLLEPAETYG
CKRGLYNGLGTGFNWLLTFTVNSIGLAYGTRLVMNDVLKPPEERDYIVGNVFSILFSVYM
ATQSITFCVPHGETFAAARAAAANIFDILEREPVIDSLDTSGLCPRMIRGEITIENVDFS
YPSRPDVKILKGFSLHIKPGETVALVGSSGCGKSTILQLVQRLYDPKSGDVKLDGRSIKS
LNIQWLRSSIGVVGQEPVLFHGTISENISITAPEATQEEIQRVAEIAYAHDFIMKLPDVR
YNSSYIPYQFISLKQKGVYWKLVTTGVEVKEPDVIETVLEEEDSGNKTKEVEASAISRTD
IKRHSSKRLRRRGSVRRKSHDWMAPRNSIASVISEVQSTYYGEDEVEDDEEIKPVGSWEL
LKQNGPEWLLIVVGTIAAFLQGACFPAISVIIGYAVGMFNSSDYDSVVSQSNLLVGLFIA
VAAVAAVAMCLQSSTFTSAGLKMTTRLRLQYFSSLLRQEMGYYDKEANTVGALCSRLSND
VAEVQGATGLRIGLIMQGFSSVFLGAVIGFYYNWKMTLVGCAFLPLMVGSIWFEGRVAQT
SAETERTLMESAAGIATEAVVSIKTVQSLAVETVFLSRLHDKLTSATEALTISTRFRGLV
LGMGIYVPFMSYVCAVVYGVHLVAHEGESYSVVLTVTQSVMYGAYMLGHSLVYAPNFNSA
KASGSRILSTINRVPKVKTEDGVKDRKDWSATGNFALKNVEFSYPTRPHIRVLKGLDLSA
AAGSMVALVGASGCGKSTVLQLLQRFYDPDFGTIELDGRDIHSSLTLPRLRRQLGVVQQQ
PVLLERSLADNIAYGDNSRKVSMHEIVAAAKQANIHKFIVSLPQGYNTNLGSGGAQLSGG
QKQRVCIARALIRSPRLLLLDEATSALDASSEKAVSEALEAAAKGRTCITIAHRLSTIRD
ADLICVVHKGAIVEKGTHAELMNLQGLYWKMNQGQNATH
>Px012780
MMADDDDDRASNSAGGSAEHKISSQTGGVWIWQPEQECQVCAAMQVGQHSRQGRSTWLGL
CSDAGSTNRWPGPGPGVRCDAGGTKRWPGPGPGVPPPGQECIAGSIQQCRYLPQTGGQGC
SCDVGGTRRRPAQEHRAGCMLRCRWHEPVARAGAQGRVYAAMQVPRDGGQRRSTGPGVGC
DAGATRRRPAQEHRAGCRLHETSISPCRPAYPQRKFCNLHRITRIPLNLQVYVLHMALHG
LLLRELVFIYYLSYINIISCGSCLSATPTFYANFILPCRTSLRGVTAADANATGPLQQAD
NLTFTMLDDVVFQNGLSRYDCIYIYTGMIIALVVISLLRSFMFFSMAMRASTRLHNNMFS
SITRAPMKFFHANPSGRILNRFSKDMGAVDEVLPSALLDVLQIGLALIGIVIVVAVVNYW
LLLPTMAIALIFYGLRIFYLSSSRSIKRLEGVTRSPVFSHLNATLQGITTIRAFGAQEAL
IREFDNHQDLHSSAWFLFIASSRAFGFWLDLVCVIYIAIVTLSFLVMDTDEFGGNVGLAI
TQAMGLTGMFQWGMRQSTELENQMTSVERIEEYSHIESEPPLTSAPEHKPPPGWPEEGRV
EFRHMSLYYNMDEGAVLKDLTLVIEPKEKVGIVGRTGAGKSSLINALFRLATIEGEIIID
GRETSTLGLHELRSQISIIPQEPVLFSGTMRHNLDPFDEYPDTVLWKALEEVELKEAVSE
LAAGLSSRMAEGGSNFSVGQRQLVCLARAIVRRSRLLVLDEATANVDPQTDFLIQKTIRS
KFAECTVLTIAHRLHTVMDSDKVLVMDAGQKVEFDHPHRLLQTERGVLRGMLEQTGRATA
DNLARIAQQAYEKKYGAASSSTE
>Px013177
MIMAANQIAQGHMTVGDLVMVNGLLFQLSIPLGFLGSVYREVRQALIDMQTMFTLMTEKTQAAPLIVDAKTATIDFNDVSFKYINGKPIFNNLTFSIPAGKKIGIVGGSGSGKSTMVRLLFRFFEPQSGSISIAGQNIRDLDLMSLRKSIAIVPQDCVLFHDTIFHNLHYGDLSRSRDDVYKASQMAELHDSVITWPKGYETQVGERGLKLSGGEKQRVAIARAILKDAPIIIFDEATSSLDSLTEHAILQALKAATVGRTSICIAHRLSTVADADEILVLEHGTISERGTHDQLINNPSSLYSRLWDKQNKDASQTPPPPPSPVPRR
>Px013614
MYEIGTGHTLPSPSPSQLRNASILATAAAVPDALRLLGTVTVAIDEPAFLDIVHNGLRVKDLFVDPARVRRDTLLTIFNLSEEDADSIMQAEISFQGIFKGSLNRCDPASLSRVLLVAPSLTELMSNKLCPLNSKELQDILVGLLLEVDYSKYIKMIGQMYSKLNGDTRILELADTLTAALRMTQLDSFVPPEVATLFGQGGGQFRYYNLTIISKLLDRFEPIFKDTEAFRSVRSLSDAGISGAQWLYKIFSRQTNNNSVEEATGLVIQQLDGNIKLDGVERLSSVFKKAVDAFGNGLESSVSLDEVFQALPKVANFVLRWLSKEMKHTILFYSTLLTKLIEGAHKVILNNMSVEQIAYNVSLRHPAGVRALVLLPPRLLGKAFDGLADADRTLILSSKLNAPGSMFCDAGRLQRFFQSTKEEAAAARDALCVDPWRDYVVDLIQSLGILDVKVNINSMASLLIQETLGKDTTDQLYPIDKMFQESYSLIQDIQNLGTKPKSSLDWNKVLGVADDSEFMKIVRKRLSHGSQVLITVHGSLAKEVIKQNTILDIKITPILLSLSRLVAAFNSELAAADRQMLTGFKTAYPAVVEALLKTFLDEKKTYRFLSTHAPTMFCNGSQTAVTYIEVPPVGAEDLVTALCGMTRQIERGLRTDSFVGKALKALQTTPQSAFGEVPWTALINGLRDLYTTLLTDYTYIFQFATFNMEEGTQSRVKELLGETKEFWFGRGRMAKSLQLSINVLFRVLDVIDRDIFNLTNEIWLKIKYTFNSARGLLVIADEVFKIITALTTQDTSYSSSLPPATAAALTMVLPNLPRLVVDAVDLVVRGDTDVTAIISTLTATPPWPCTSLAPALGVSAGARGALRGAEAVLCGDQAFLDEWSGYEPAELLKGITNLEKANTTNYPPHVFLTFSANFDALIEDADNLRVALETVFKDNSTSVENPTIMTAWSYAVQVFNRSDRDVIFRNFFTKLDTVLNAVNTTTADIRDSSPLNILWEDLLKCGFTQPQCRGLARAVWQRTVEFVSVFVESVAVDLRTYFEEINEPDANIIQLLGFTRGTGLYVLYEKMADFAAVLLHSYWDYGFMNQVRRASKTQFWDCDSLVESLVIPPDSAVSAADIRRVRPYVCPSLLYWVSLPRGENRLLDVVSKPGYDNSLTISREINYDSIYSDINTTESNLQLIRPGPSPPTTPAWVTDDSVLMLRRTAKNLFTKESLTKLSFGVLGNLVDASTLFLNNSQCKLCSKLTTWFKQLNLQLFKKQDYDSLMCHVEEMSLEEVYHTLKNDFHWDMALKELISTRNYTTLELNKAVTDLLEQLKLHVLDDVTASTTKLQGCLAGNLTANEFSNATLFVSVLSHTIKLIRAQLPHIQEISGMKEEPFLQQLHSGVAHNLHVTLPLKEVVENKKWKENVKSVINDLELVNEIGESQVDLLELPALQSEQFWRFTFISPMLHHASRLLSHISRLLGVASFVDIAGVMEGEFTALVDTVLQVLQEDVLGVILYSLEGFCVEVHPVLSGTPLDFDLAAVLRGLQIIREYRNYVVDNMDLKLPISQLFPDPDRLESALNRAGVNNTNFWALAAPMIQGGYIDLMPLLNSKDKPFKISRYLCSPDAMSQVLLFGDRPGDAAGAQDAVVDQLCGGARPELLPTLLYHLNYTYVVQEISKLLLSQVYSASNITQEEGATVLAQYRDMMALIPVVQENVGELSGVLGKEPVFAALRNFESVGGLLSSSDFLSSAGNMLCGTPFASNENRFYKAVVQTRDYSTEPDPEQLEVLPTDFCRSLYKDILSMNGGKIVWSFVKPLLMGRILYTPATPAVYKIVEKANSTFALMSNLTSMVHKFSSSFPSIRLLSQHGAALEGLRALATTVLGEQEVGGVDVRGLFDEIGDLEGLGTLLHRASDLLRCLSLDRFHPVENEDQLARDAANLTRVNEFAAGLVFTNIEERGDNPYRVEYKIRMDIESVPSTSRLKNQFWTPGPQSNFLEDMRYFRGFVQIQDLVDTAIIQLARGRRGGEEGGEEERHGVYTQQIPYPCYRRDFFQSSLYESQALIVVFFFALLFSVSSAIRFIVAEKESGNTMLMSVMGVNLTNHTLSWFLSSLAELSLMSVMGVNLTNHTLSWFLSSLAELCLMSVMGVNLTNHTLSWFLSSLAELWAAALCVALVLALGGVAPRTPPALLLLLVMTHAVATLAFCYLVSKLFNSASLAAVCGGLGYMVTFMPFVIILSLEAVLSDVSKIITSLSMSSAFCYSLLHVARYEAVGTGARWADIWKSPDGEDNMTIASMVVMMLVDAGLYVLLGWLVDRFFGPKTLQSNITKCTTTDEKAGVSIVNISKSYGSRLALDNVSVELQRGQVTALLGHNGAGKTTLIKSYGSRLALDNVSVELQRGQVTALLGHNGAGKTTLILEKAGVSIVNISKSYGSRLALDNVSVELQRGQVTALLGHNGAGKTTHIKIITGMLKPTKGHVVIRSLAAESGSTQLGVCPQTDVLFDNLNAEEHLTLYAQLHSGLGSEEVRGEVERSSPLCNFSQQHAINPVVQQAVAQAGVGALRRAAAAGGAGGLRRRLCVALAFIAKPPLVILDEPSAGVDPPHRRDIWDLIVKLKEDRTVLLTTHHLDEAELLSDQVVIMHKGQIHTVGSPLEIKRSMGNGYTLSVIYPPTPDDSWPEDGMEGHAKALFSAVKAVVKNAQLVDMSEKEVEINLPFFDVDGLNNDFLALSLALESQHPSLGFSRFTLDCSSLEQVLFNICSRAGGQGGEGGEGGGEGRYGTVSSSGSDDTPTQTASTSSIKNDKVPLVPNEGALRGTHYEQFKALLYKRFIHYTRNRWLLFLLLVLPSLFVTIAMAFSMIRPPADHEVALRLSPDLYQGATQFVVPEPTIYSADIDPSYAERVMKIIEDSKMAHHWIEKDTPQCSCTDVRQECTYSEPPGAPPAMVVLPNVTTANEWLVATQEQYIQKRYAGYSAALTNNQTVFTAWYNNKGAHALPAALAGVSGARMRGAGGAGAAIETYSHPLQISQEQLSRSTLLQHVADAGIAGMLLLAYSLIPAGAAIYLVRERTRREQRLQLLCGTSPAVDWASAALGDQLTIIMYLCGTSPAVYWASAALWDQLLVIGPSSCTCVGPAGEWTIIMYLGPAGEWTIIMYLWGTSSCVLLLFGFPVFVWRDNLAAICLLLFMFGLACNALIHVSQRLFSDASLANMVLFCGNAFLGLSGLAILLILDIISESEATDNARWTLHKIFLLSPQFALGDALVEIAKNTIQATVLARFGMDTYASPLWDPLLSYHFTALALLTIVLTAFNLALEYDCFEGIISRFRPPYSPPTGPVSAAAAAERSRVARLNVARPSGVRTIQNINAGFEPDEKLSKPPASDGDDVAYCVGLARVYNADDRPALADLTLGIPKGQLEKLSKPPPSAGDDAVCCAGLARGYDAGERPALADLTLGIPKGQCTALLGENGAGKSTTFSLLTGEIRASAGQIYLHGRPVTPRDLCSGVISYCPQSDALDPLLTVYQTLRFYCKLRGISNEREVIPRTIDMFSLSKYTHALAGVLSGGNKRKLSAATQPHYRHSLTTDTVDMFSLSKYTHALAGVLSGGNKRKPSAAVAFMGRAPLVLLDEPTSGMDPGSRALITRVIRLSSSWGRSVLLSTHALQDAGRVAARAAVLRRGRLEALLDVATELNAGYVVAMRSRDAAAAGRALRDRIPRARVDGSRAHLPATSMVDGKEVPSRLSDVLLALAQLQAAGLVDDYTINQTQLEETFLNFTDRKDRATEHAKDPSPLMMRRNSEELSSVTSL
>Px013659
MKIIEDSKMNHHWTETDTPQCSCTDVRQECSYSEPPGAPPAMVVLPNVTTANEWLVATQE
QYIQKRYAGYSAALTNNQTVFTACLQHVADAGIAGMLLLAYSLIPAGAAIYLVRERTRRE
QRLQLLCGTSPAVYWASAVLWDQLIIVLNICITACVLLLFGFPVFVWRDNLAAICLLLFM
FGLACNALIHVSQRLFSDASLANMVLFCGNAFLGLSGLAILLILDIISESEATDNARWTL
HKISLLSPQFALGDALVEIAKNTIQATHGSAWTHTRVPCGTPSCPTTSRHSRYSPLYSLR
STWLFNLALEYDCFEGIISRFRPPYSPPPGPLSAAAAAERSRVARLNVARPSGVRTIQNI
NAGFEPDEKLSKPPPSAGDDVAYCVGLARVYNADDRPALADLTLGIPNGQHEKLSKPPPS
AGDDAACCAGLARGYDAGERPALADLTLGIPKGQCTALLGENGAGKSTTFSLLTGEIRAS
AGQIYLHGRPVTPRDLCSGVISYCPQSDALDPLLTVYQTLRFYCKLRGITNEREVIPRTI
DMFSLSKYTHALAGVLSGGNKRKLSAAVAFMGRAPLVLLDEPTSGMDPGSRALVTRVIRL
SSSWGRSVLLSTHALQDAGRVAARPAVLRRGRLEALLDVATELNAGYVVTMRSRDVAAAG
RALRDRIPRARVDGSRVHLPATSTVDGKEVPSRLSDVLLALAQLQAAGLVDDYTLNQTQL
EETFLNFTDRKDRATEHADPSPRPSPLMMRRNSEELSSVTSL
>Px013728
MIDKKKKKNKESETEEDFEDRISFFQIFRYGKWYELLATVVGVVFGMASGFGICFNLVTFGEITTALVCRTTYYEVTSSRLPVLEYFGGGRQLTNASYEENMAALIEDGEALLLSMVFSIGLSWVLVILAVWLVNWSALKQITRIRSMFLRSVLRQDMYWYDTDTSFNLASRMSDDMLKLKDGLGEKLAIVANLVGTAVLCIAAAFPQGWQLTLACASVVPCSIAASVALANYQTKSSVRELNSYSQAGKQAEEVLKSVRTIIAFGGEQKETDRYRRLLEPAESYSRKRGLYTGIGTGLNWVLTYSLNAIGLAYGTRLVLDDMVKPAEERRYEVGSIISIMFSMYMATQSITFCVPHGETFSAARAAAAGIFKLIERAPVLDSQEGGQCPRRVKGEIVLEDVTFNYPSRPEVKILKGFSIHIKPGEKVALVGSSGCGKSTILQLVQRLYDPLSGVVKLDGKNIKNLNLAWLRSSLGVVGQEPVLFRGTIYENIAIGEPGASMEEVQRVAELAYAHEFIVKLPNGYNTVIGERGASLSGGQAQRVAIARALLREPAVLLLDEATSALDPASERRVQAALDRASHTRTTLTVSHRLSTIINADRIICMDQGVIVEQGTHEDLMNLKGFYWKLVTTGKEVKEPEVIGTVEEEINENEESLSAIPSRTDSKRRSRRVHRRPSTRRESHDWMSPRASISSVMSIGFQNFGFEAEEENEPEEEDDVIPVSNWDLMKQNAPEWPLLVLGSIAAFIQGTTFPVFAVLFGFSMGMFALPDHNEIIRLSEVYSGLFIVVAAIAGISMCLQSIAFTNAGLKMTTRLRLQYFSSLLKQEMGYYDKASNAVGALCAKLSGDIAEIQGATGLRTGLILQGFSSVFVGFVMSMCYNWKMTLVGTAFLPIMVGSIWLEGIVSLKSQQDERATMESATAVASEAVTSIRTVQSLSIEKVFIDKFEESLKSAAKSISQKSKWRGLVLGSGIYVPFVAYICTTMYGVNLVAKENLEYKIVLLVNEAIMYGAYMLGQSLVYAPSFNSAKTCGARILGTIQRVPKVRDADGVKDKKDWAASGNFSIKKLEFSYPSRPHQSILRGIDLDVDAGKTIALVGSSGCGKSTILQLLQRYYDPDCGTIELDGRDIHSSLTLSRLRRQLGVVQQQPVLLERSLADNIAYGDNSRKVSMHEVVAAAKQANIHKFIVSLPKGYNTNLGSGGAQLSGGQKQRICIARALIRQPRLLLLDEATSALDAGSEKAVSEALEAAAKGRTCITIAHRLSTIRNADLICVVDKGKIVERGTHDELITLQGHYWRMSKGQEISS
>Px013729
MNIKIKDKKKEAAEEQKTVSYFKIFKHATWYEALATLLGAALGFLSAGGVCINLVLFGELSTAFVQRTAFQQQTSSRLPLLSLFGGGRILSNASNAENMAALMEDGAAIGVGMAATVVISMALCYLSVKLINWSAFRQIKRIRLMFLKAILRQDMSWFDTDTSFNLASRMSEDIIKLKDGMGEKIGVVSNLVGTAVISFCQAFPLGWELTLTCMSVLPFSVAAAVALSNYQTRSSTKEMNAFSKAGKQAEEVLKSVRTVVAFGGEDKEVERYKSLLEPAETYGCKRGLYNGLGTGFNWLLTFTVNSIGLAYGTRLVMNDVLKPPEERDYIVGNVFSILFSVYMATQSITFCVPHGETFAAARAAAANIFDILEREPVIDSLDTTGLCPRMIRGEITIENVDFSYPSRPDVKIKRIRLMFLKAILRQDMSWFDTDTSFNLASRMSEDIIKLKDGMGEKIGVVANLVGTAVISFCQAFPLGWELTLTCMSVLPFSVAAAVALSNYQTRSSTKEMNAFSKAGKQAEEVLKSVRTVVAFGGEDKEVERYKGLLEPAETYGCKRGLYNGLGTGFNWLLTFTVNSIGLAYGTRLVMNDVLKPPEERDYIVGNVFSILFSVYMATQSITFCVPHGETFAAARAAAANIFDILEREPVIDSLDTTGLCPRMIRGEITIENVDFSYPSRPDVKVKPWHWSDHQDAGSPLYSNWFKDCTILNREMSSVVGQEPVLFHGTISENISITAPEATQEEIQRVAEIAYAHDFIMKLPDGYNTVIGERGASLSGGQAQRVAIARALLREPAVLLLDEATSALDPASERRVQAALDRASHTRTTLTVSHRLSTIVKADRIICMDQGAIVEMGTHEELMNKKGVYWKLVTTGVEVKEPDVIETVLEEEEGGNKTKEVEASAISRTDIKRHSSKRLRRRGSVRRKSHDWMAPRNSIASVISEVQSTYYGEDEVEDDEEIKPVGSWELLKQNGPEWLLIVVGTIAAFLQGACFPAISVIIGYAVGAISFAVGHGKGQFRRTTTTPQPQPHHNHAVWSGVYFVLTMNNPIHTCHILPLSSTTCVIRPHRNHIATTTQPQRNHNATTSQRQRRHTAAAPRQPVFRINCTRRRGYHIAMTATTQPHRHFVAATTQLQKAAVTQFTRNHSLTTFCRCDVMFNSSDYDAVVSQSNLLVGLFIAVAAVAAVAMCLQSSTFTSAGLKMTTRLRLQYFSSLLRQEMGYYDKEANTVGALCSRLSNDVAEVQGATGLRIGLIMQGFSSVFLGAVIGFYYNWKMTLVGCAFLPLMVGSIWFEGRVAQTSAETERTLMESAAGIATEAVVSIKTVQSLAVETVFLSRLHDKLTSATEALTISTRFRGLVLGMGIYVPFMSYVCAVVYGVHLVSHEGESYSVVLTVTQSVMYGAYMLGHSLVYAPNFNSAKASGSRILSTINRVPKVKTEDGVKDRKDWSATGNFALKNVEFSYPTRPHIRVLKGLDLSAAAGSMVALVGASGCGKSTVLQLLQRFYDPDSGTIELDGRDIHSSLTLGRLRRQLGVVQQQPVLLERSLADNIAYGDNSRKVSMHEIVAAAKQANIHKFIVSLPQGYNTNLGSGGAQLSGGQKQRVCIARALIRSPRLLLLDEATSALDASSEKAVSEALEAAAKGRTCITIAHRLSTIRDADLICVVHKGAIVEKGTHAELMNLQGLYWKMNQGQNATH
>Px014427
MGFVHKMVSTLSVLVLPLLLSQFADGASVISIDLGTEWMKVGIVSPGVPMEIVLNKESKRKTPAVVAFRDGVRTFGEDAVTVGVRFPKNSYKYLLDLLGKTYDHPLVQDYKAKFPYYEIVASDRGTPVFIHDENTRFTPEELVAQLLAKAKEFAEISHGEKGQQITECVITVPGYFNQAERKAMKDAAALAGLNVLQLINDYTAIAINYGIFRRKEINETAWYALFFDMGAASTAAALVEYKNVKVKDRGVVETVPQMQVLGVGYDRTLGGIEMTLRLREHLIKGWEAGGGGDVRASPRAMEKLLREAERLKIVLSANSEFYAQIESLLDDKDFKLLDLHSSSWSLVLVTNRAFGFWMDMACCAYLAVVGYSFLLFLAGGAQGGNVGLAITQVLGLVGMCQYGMRQTAEVENQMTSVERILEYTNLPAEGPMDPDPQLKTNHPDVDLDKWPSKGEIVFEDVYLEYESPPKQAGNKDESPKDELAKSVPDQPNYAIKGVSFRILPAEKVAVVGRTGAGKSSLIAALFRLSKISGKITIDGLTAEQVGLSRWRSGVAALPQRPALFAASLRDNLDPHGVYSDAQIWEKLKQRPALFAASLRDNLDPHGVYSDAQIWETLKQIVIQNTTFHTETECHNTRALPLPQRPALFAASLRDNLDPHGVYSDAQIWEKLKQVELSDMVSKLPGGLATNVGDAGGGVSAGQRQLVCLARAALRGASALVLDEATANVDHETDAHIQHTIRTRFAAATVLAIAHRLNTVMDYDRVIVMDKGRIVESGHPYELLNKGQRHSTLLSKSETYKLGKIV
>Px014955
MSQIQFSQPFDEDASGNISRLLQVWSKRQQAVCVRHAYKHYGSNKRPNHVLSNLNMTVAKGTIYGLLGASGCGKTTLLSCIVGRRKLNSGEIWVLGGKPGTKGSGVPGKRVGYMPQEIALYGEFTIKETMMYFGWIFGMKTSEILERLRFLLDFLDLPSENRMVKNLSGGQSRRVSFSISVMCNIVSVPSGGQSRRVSFAVALMHDPELLILDEPTVGVDPLLRQSIWTHLVRITGAADKTVIITTHYIEEARQAHTIGLMRSGRLLAEQSPQALLQMYNCISLEDVFLKLSRKQGQSNQAVELQVAGGLGLTKLSRREEAPYAHEDAHVKGLNFHQSKEVLITDHNGVSNGDIPGKIAPSMKADCDDCGDCLSPLLNFTSRGKIKALIQKNFLRMWRNIGVMLFIFVLPVMQVILFCLAIGRDPVGLRLAIVNNDVNVVDGYCPYNNTCSMKNLSCRYLDHLKNQSIIKEYYADLESAINAVKEGQAWGAIYFNENYTDSLVARLALADTADDETIESSEVQVWLDMSNQQIGLMLNRDIQFSYRDFAKNLLSTCDYNPKVGDIPIDFKEPIYGDTNPSFTDFVAPGVILTIVFFLAVALTSSALIVERTEGLLDRSWVAGVSPGEILFSHVVTQFVVMCGQTALVLVFMILVFGVKCNGNIFFVVLLTLLQGLCGMCFGFVISAACELERNAIQLALGSFYPTLLLSGVIWPIEGMPWILRYISTCLPLTLATSSLRSILTRGWPITDPEVYMGFISTLIWIALFLVVTITVLRFKKG
>Px014956
MNETLEINGCLNWNYCMLYIMIRTVPVADARVTPKLAVIKSELHPERTTVNVYVKFDSEVSVAEALAENNTVLNGCHLRVTRAAASGSEHDPRLAVYVGNLPFALEDEGLREKFSKCGEVESVRIVRDKKTNAGKDYTKLNKTLATSQLYSYETHIWENSPPSPAGDEKQKMGAEFTDTAGNDETTMWSKRQQAVCVRAACKQYGSTKQPNHVLSNLNMTCAKGTIYGLLGASGCGKTTLLSCIVGRRKLNSGEIWVLGGKPGTKGSGVPGKRVGYMPQEIALYGEFTIKETMMYFGWIFGMKTSEILERLRFLLDFLDLPSENRMVKNLSGGQSRRVSFAVALMHDPELLILDEPTVGVDPLLRQSIWTHLVRITGAADKTVIITTHYIEEARQAHTIGLMRSGRLLAEQSPQALLQMYNCISLEDVFLKLSRTQGQSNQAAPLQVTGGLARTTREEAPYASEDASVKGLNFHQSKEVLLMEKGLSNGDPLLQFTSRGKIKALIQKNFLRMWRNIGMMLFIFGLPCMQVILFCLAIGRDPYGLKLAIVNDDVNVMNGSCPYNKTCSMKNLSCRYLDHLRNQSIIKEYYPDHASALRAVRGGDAWGALYFNENYTDALVARLALSDSADDETLSSSEVQVWLDMSNQQIGLMLNRDIQFSYRDFAKDLLRTCDYNPKAGDIPIEFMTPVFGSMNPSFTDFAAPGIILTIVFFLAVALTSSALIVERMEGLLDRSWVAGVSPGEILFSHVVTQFVVMCGQTALVLVFMLGVFGVKCNGSIVLVVVLTLLQGFCGMSFGFVISAACELERNAIQMALGSFYPTLVLSGVIWPIEGMPWILRGVATWLPLTLATNALRSMLTRGWGLTNPDVYLGFLSTIVWIGLFLVFAILILKIKRNWQ
>Px015447
MENCLEILVEFCENKAEYINYLEPNVPLSLMERRTELEVRATKSEGLQVTPSCPKFGKAPPTTGLVVALADVIYNVAAFANCPVLAWNEQGLFRLLFKCTSWSSAARSDNAAVRAATCRALGRVADAHPAVRAALASTRDCLHALMDTLAPADDGNIWTLSYSRTERQRGSKSGNTRDSLHNMLDTLAPADDGNIWTLSGSRTERQRGSKSGNTRDRLHNMLDTLAPADDGNIWTLSCSRTERQRGSKSGNTRDRLHNMLDTLAPADDGNIWTLSCSRTERQRGSKSGNTRDCLHNMLDTLAPADDGNIWTLSGSRTERQRGSKSGTTRDCLHNMLDTLAPADDENFTKENISALAQALLLLSTLLRERAACDSVWRQLRENHSGTFFHLLLQTLEVDESELQEAGLYCIASITQSISKTKHTDDTHDDSWIQFIDNLKSPYFEIDTPRVKEDFCSGDGPDSNCQPEYLVEELCKNLMYLYQKHSVDKRNFQASSDKKLRIPKLRPLGKMKEGIEGVELSDMVSKLPGGLATNVGDAGGGVSAGQRQLVCLARAALRGASALVLDEATANVDHETDAHIQHTIRTRFAAATVLAIAHRLNTVMDYDRVIVMDKGRIVESGHPYELLNKGQRHSTLLSKSEAPLATPESFADNETVVLGRDRVRTYSSRSEAESENIFKSLVEQTGRETAALLYEMAEKSYKKLQEKKNT
>Px015888
MYQHHSGERVGVVGRTGAGKSSLLHALLRTRRLQAGVVAVDNVPLGTMHLHALRSRIGVIPQEPFIFTGTVRENTDPLRIHTDAEISRALERCGAAGEAFALACPAAALSRGQRQLLCLARALLQRAKVLLIDEATANLDQETERLILDALKCSFAGATVLFVAHRVLGVLECARVLVLAQGKVQEYAPPDELLADPTSQLYRLVHAHEE
>Px016406
MTSHLGLGAERRYSVPSNPMMHDPRGMHSEDLHAWSIYRQNLNSDFTDSALGSTDKSPLPYGNFQLRDTTVNSLEVTSPQNKSTLLVSNLSFEVKSGEILAVLATSHSEATGLLDVLAGCRKKLSGDIVLNGQPVASTTLRKIVSYVRNDTSFCPTMTVEHTLRFHAALRRPRKNHNQVKMDDRDRINLLIEELGLEQVRDTNVGRLTRSEIRRLNVACQLLADMAILILDQPTKEMDIFDTFFLVEYLRNWASTGRVVIMSLHPPTYEIFAMLTKVVLISAGRTMFSGYRRDMLPYFASIDYPCPAYKNPSDYYLDLVTLDDLSPAAMLESSSRIEALAGVFMGAMSAPEPPPPVPLPAPNTTPNAAVQVMALLEKTLVYTQMSTLSNIITRIIIAAIMSLVTGTIFWDLPTTDAQLTQNDRIGFHYAVSCLTAIPLLLWLSVREASSSRRHVTRDVAALLYSKHVYVLLDQFLELWSAAMTWLAFLVPSYAMSGLYAQSTASFDGFYLGYMLLYLVSLQMMFRAFVFLIPMEKTASALAGFVLLLTTLVNGVMLHQRDFPFYVKWLEYVSPSRWVMPELLQRELSEMALRNSISKEMRCTNKQRPYQDIIVQSPCPPPNGTQVLSNFDYLRSENIWEWTPESFLIALAIFYAVFALIAIIAYVLDCTNYAKRKEKRQMKGHKVTVNTP
>Px016407
MQYVEPGSLFQRMTGGVKTGVILKDVSFTTHSGEVTAILGSKGSGKRALLDVIARRVPSQGLVLLDGAPLQPGAFRGTSALLRHSARLLPSLTVQQTLALSLTKVSGYLKSQKVKQVMADLALSQVAHKCVTNLTKSEYRRLVIGVQLIRDPMSHSLAKASSYLTNSVTHVINNRIFPAVILLLDEPTWELDPLNTYLVVSILANAAKKYGCAIVLTMEKPRSDVFPFLDRVVYLCLGDVVYAGPTRNLLDYFGSIGFPCPQLENPLMYYLCLSTVDRRSRERFIESNHQIAALVEKFKMEGQALTQAPLHEHRSVMNQGKVPLSYGKPSGAHVVWMLYVRMLASIFNSTKGGMKQVFMRLFCLPLYFLVLWAFYNESADYQRAFITKSGLLFNAIVGTYFISIMNTVCLFGPYRSRYYQESQEGLYSGASLLLSCNLVSLPFSLISTFAATAIIYPIIGDLTEGLDYIYFSLALWSGYVFAEQQALAVMMLVKNGLIAGIVNIYITCVYVMLASGVLRSYKGYEEWLYYLTYITHTRYASIFLHRSVFKQPAFNLLPYSDRENCSSITNLIQTSSTINTNSNANCRYPSGKAFLTERFTSKSFAGDMYQTGDFNLDFNLGVAFAFTVGSMILNKFLYLMPLPSYIKDKFRE
>Px016675
MASQSLGPNGGVFSRTQALSHLPQRPPVNISFQDLTYTVQDGKSSKLILRNINGEFRSGQLTAILGPSGAGKSTLLNILAGYRVVGAAGSICTNGSPRDLRQFRKLSRYIMQEDLLQPLITVQEAMAIAADLKLGSEMTRTKKRVVVDEIIQMLRLHKARETVTERLSGGERKRVSIALELLNNPPVIFLDEPTTGLDDVASSTCVSLLKRVARGGRTVICSLHTPSARLFAEFDHVYVVAAGRCAYQGSAAGVVPFLRELNLPCPKTYNPADFVIEVSSGEYGQHVERMVSAVDNGRNHRWRTFAIECAEDVIEDQDIEQLNTGNAEEQDKIYCSTAAQQFLILLRRMLLQTVRNRGYLWLRVGLHLFLGFIIGTLFDKMGYDASKTIFNFGFCYACIIVMFYIPMMPVLLAFPTEVQLVKREYFNRWYGLKPYYAALVVSRTPATIFFSLMYLCITYPMTSQPLETSRILMFATICILTALISESMGTVISSSLSVVNSVFMGPALSVPLMLLAVYGIGDGDNPSPLFWRLARACSFLRYGLEGLVSAIYGPPRNDLVCPDDVDYCEYKNVAYFVKMMGMSGVSFWLDVGVLALMLLAMNLAGYYLLRQRLSPNFAFRAIKVIGRFIKTKISVSPH
>Px016677
MEGSITVNGMERNLSSFRKLSCYIMQDNQLHGNLTVEEAMGVATALKLPSATTKAHKEEVIQEILETLGLSEHHKTMTSNLSGGQKKRLSIALELVNNPPIMFFDEPTSGLDSSSCFQCISLLKTLARGGRTIICTIHQPSARLFEMFDHLYTLADGQCVYQGSTGRLGQYHLMWLMFTVFLSESYLEVKRCRTNIPVHXXXXXXXXXXXXXXXXXEWRGSQSLQCPSYHNPASFIIEVSCGEYGDNTGKLVRAINNGKHDIRNGLPFPESKVPDLNNKKDMEVSLAPEVNKNDLSQVRDKFRQEPQNGSNGSNLQNGLLQYAANEIAKGKGEPLVVQMELEKQDNASVSLLGDSGSPRRYATSELTQFWVVLKRTLLFSLRDWTLMYLRLFAHILVGILIGALYYNIGNDASKVLSNLGFLFFNMLFLMYTSMTITILSFPLEMPVLVKEHFNRWYSLKSYYLAITVSDIPFQAIFCIIYVVIVYLLTSQPLEMFRFVMFLTSCLLISFVAQSVGLVVGAAMNVQNGVFLAPVMSVPFLLFSGFFVSFNAIPVYLRWITYLSYIRYGFEGTALATYSFNRTNLVCHQVYCHFKDPDTTLDELDMGDADITLDIAALCVIFLVLRVSAFLFLRWKLKSTR
>Px016911
EVLVPLYSLGVLIFLKMLVPNPNFPEVRAPGQLLRLRHALPDNHTVAVVADWLHHNGTELFLEQINLGLLETKQPPIQWIRYRNTTELNDAYHGDARNFPLAVVFHSDPSVPGEGLKYTIRTNPSRSGTPSTRALTTSPAKCRERTQSGDWSTDWSRGGQLIPLSDMQSEDVCPVLQYYYSGFLALQSLIDHTKIKMDTESPFPAPRVDLRQFPKRQHTGDWLVIFRVIMPMYMVMTLSQFITYLLMFVVGEKEKKIREGMRIMGLKDSVYWFSWFLIYAVFVTVLSVVSTVLLFTLKVFQHSSYVWIFLRMLLFGFTIITFAFMLTPFFDKARTAGILGSFAVNLMSGLYFIQVFVSNADSLAFWFVSLISSSCYALAMDKALVLDMAGVGVTWDNLWSGPGVPFGGSLIMMAVDTVLYALAAYWLDAVMPSEYGIKQKPWFCLLPSFWCKRSRGRVSTVHCHSNGEATHNNKDIEPVPRELQDKEAIRIVGLQKSFRHCRRAEIKAIDGIELSIYEGQITAVLGHNGAGKSTLFNILTGLTAPSAGTAYVYGLDVRDANDMHEIRQMIGVCPQQDVLFDLLSVKEHLQFFAAIKGIPRKTRQHDVSKALAEVGLSDQAGVFSKHLSGGQKRKLSIAIALIGDPKIIILDEPTAGVDPVSRRQMWRILQRARRGKVLLLTTHFMDEADILGDRKAVISKGRVRCAGTSLFLKNKFGIGYHLTLVLDGACREHQITRMVRGHVPRAEKARRHGRELSYILPHYAAHLFPPLFNAIEHEIRERTNRLGITSYGVSMTTLEEVFLSLEGENTEEMETEGVSSVKLVRARALSRSLSLQSKTLSYQVVSGSDIAFYLHLVFSFLNVMYIPYAIIYYVDRVYMTCNLRGVCTTPALSAYLTGEVCALVAAMLLHIPLGVAALRLADRHKSTGRLCAKKKATTSASDAEDVEAEAAGEGEDEDVRKERRRVLASRSSRAKPSPVLLLHVILGGESVSGAQSSAFELLGYCPQHDALWKNVTIREHLECYAAIRGVSKSDAPRIVEAYLNGLQIMEHANKNAEECSGGTRRKLSFALAMVGNPRVVLLDEPSTGMDPRSKRFLWDTILASFQGKKGAILTTHSMEEADALCSRVGIMVKGGLRCIGSTQHLKNLYGAGYTLEMKIGQPYQKPLESDMSLSPSPIRSGENSPSLGEADEGN
>Px016912
EVLVPLYSLGVLIFLKMLVPNPNFPEVRAPGQLLRLRHALPDNHTVAVVADWLHHNGTEL
FLEQINLGLLETKQPPIQWIRYRNTTELNDAYHGDARNFPLAVVFHSDPSVPGEGLKYTI
RTNPSRSGTPSTRALTTSPAKCRERTQSGDWSTDWSRGGQLIPLSDMQSEDVCPVLQYYY
SGFLALQSLIDHTKIKMDTESPFPAPRVDLRQFPKRQHTGDWLVIFRVIMPMYMVMTLSQ
FITYLLMFVVGEKEKKIREGMRIMGLKDSVYWFSWFLIYAVFVTVLSVVSTVLLFTLKVF
QHSSYVWIFLRMLLFGFTIITFAFMLTPFFDKARTAGILGSFAVNLMSGLYFIQVFVSNA
DSLAFWFVSLISSSCYALAMDKALVLDMAGVGVTWDNLWSGPGVPFGGSLIMMAVDTVLY
ALAAYWLDAVMPMNLCFPRANRNIKNASCSFQMACTTTMGALADWQPPDKEAIFFGNIIR
IMDEYYPSDWRNWIVNVTTYEDLFGEKISSDLECRLRFAIPTVALALAYSTNPTLSERRY
RSIKRILISWPLGRALIYAPLSITAKIHPAEAYSRFDNTVYELKKHLISRQEATKNLNPS
SAENDETEDRASSSNSTLKRSHSPDPPVNAKEPKMSDYIAQQNKMFEKLCDMIQCTNQNI
MLMNSKQDPSNNSSQGMDSESLSEQDAQDEQEWVAPAVADEPQSDEEFEDFTPGTKESEA
KITKANDVLAKQGIHCQRFNSDGWQNIRYAEVQKLFQASPAFTSLKVNSNLATVTPNWHM
VTLLEKMDSCLGAITHGLLQERQLFQEAYLKAPSEVKSYISSNLIKADTPYRKTSDALLQ
YTCGKRAETIQQRRSIYKPTNKTLNELLHGIPPSDTHLFSEPNLSDFVKEQGGIVKLFPG
KFRKQATAVSTGQFNRSATAFKTTKKPAAAPETRDRQNNYYRNSSNRKQDRSRYTNKRAP
AKQNYTRNKKISRDPVGYREKHQKPSRAKNSQNKETDNIHTREKQMELELSKDNFGPSKL
RHFCCPSRKTTLSYNTNRSKSPSRRPQKQNVHITDRCHTGTELVDEQPVSEFVNSSQRPH
CLHNNRCFRPRLGSHSQQQENERYLDSTTTVMAQQPERTMDIERSYATGCLQLQTKNNLS
SNRQQICRSVYHQRRRDQISTSSALNTRHFRDSSTIPDPYHSSVPSRKVQPNSRQSFSIL
PNTRMDAVRTRDSGHIQKMGDAINRPFCKLPVSGCGMLCKRGCMRPSQCVCKRFQPTLEL
QFGLDFPPTFAYTTHSPTSTEELRSLSASNTKVGENLLESGVEAESNVPTIQNLESAQTS
SGSENWPTSTNGEYGIKQKPWFCLLPSFWCKRSRGRVSTVHCHSNGEATHNNKDIEPVPR
ELQDKEAIRIVGLQKSFRHCRRAEIKAIDGIELSIYEGQITAVLGHNGAGKSTLFNILTG
LTAPSAGTAYVYGLDVRDANDMHEIRQMIGVCPQQDVLFDLLSVKEHLQFFAAIKGIPRK
TRQHDVSKALAEVGLSDQAGVFSKHLSGGQKRKLSIAIALIGDPKIIILDEPTAGVDPVS
RRQMWRILQRARRGKVLLLTTHFMDEADILGDRKAVISKGRVRCAGTSLFLKNKFGIGYH
LTLVLDGACREHQITRMVRGHVPRAEKARRHGRELSYILPHYAAHLFPPLFNAIEHEIRE
RTNRLGITSYGVSMTTLEEVFLSLEGENTEEMETEGVSSVKLVRARALSRSLSLQSKTLS
YQLLIHQQELNDKDSQQKATSLPTPPASHALHSTNHGVEHVKVTPAEAPLSVDVLGEIVK
TKPSCWRTFCALVYIRTVRMIRDPYKLYVMIFMPIISCALGLYMKSKQIVFFRMQPLKLD
PNAYLNRTPIALHNDGSIFKEIVDLRDSLETLGANPIVDFDGNFSSFLNMENFGAYSIKH
STMPYGNILAYYNSTYTHSLPIIINMLDNSIYRVMMSAAGYLESFKPIEVYTHPFQQTEQ
QEEFNVGNVVCAIFMGMIFALVPVTLAVDIVYDREIKAKNQLRVNGLSMTMYFLTYFTIL
IVIMIITSIGVLVLVNLNDIPSLTNGSALTMLSILLLLYSPSAILFNTCLSYIFDKMDSA
QSIMPNITTWVGVIPFILVAVLDTFKWGSDIAFYLHLVFSFLNVMYIPYAIIYYVDRVYM
TCNLRGVCTTPALSAYLTGEVCALVAAMLLHIPLGVAALRLADRHKSTGRLCAKKKATTS
ASDAEDVEAEAAGEGEDEDVRKERRRVLASRSSRAKPSPVLLLHVILGGESVSGAQSSAF
ELLGYCPQHDALWKNVTIREHLECYAAIRGVSKSDAPRIVEAYLNGLQIMEHANKNAEEC
SGGTRRKLSFALAMVGNPRVVLLDEPSTGMDPRSKRFLWDTILASFQGKKGAILTTHSME
EADALCSRVGIMVKGGLRCIGSTQHLKNLYGAGYTLEMKIGQPYQKPLESDMSLSPSPIR
SGENSPSLGEADEDLRLGEMRGTRLRVLSSRISHPTATVYLNKIVTSSSWIPSERDKYSN
FAPLIIPPHTNHHPHFTRTESSGGASAEAAIALVSQMFPAAVLEENFADRLVFSVPQRSV
SSLANCFQRIEEAKEKLNIVEYSFSQTTLEQVFLKFAQTESTEQDQDC
>Px017344
GTITDGEISMNGRPVGDFMHRESGYMHQDDLFVDNLTVMEHLTIMARLRMDRRTTTIARR
RRVNQLLRQLALYPSRYTRIGGLDGRKTLSGGERKRLAFATELLTDPGLLFCDEPTTGLD
SFSAQKLVALLRANVVQGKTIICTIHQPSSELMALFDSLMLLAEGRVAYAGSAAGALGFF
KSLGYHCPLMYNPTDYFIKVLAMTPGSESASRHAVKSICDRFAVSDAAKELDMEIHLEFH
LIENEDERPRTTRDFKSPFFFTKLLWLIYRYLLIVIRDPRIQVVRIVQKLAIALTAGLCF
IGTVRLTQAGIQDVQGALFIIIAENTFSPMYGVLHMFPEEFPLFTRELGAGLYTTPIYYI
ARMTALLPGLLVEPTLFTLVVYWLAGLRLTAHAFGLTVLLSILVLNVAIACGAFFSCAFG
SMPVAIAYLVPFDYALMMTSGIFVRLSSIPKFISWIRHLSWLMYSNEAMTILQWDGIDDI
HSP
>Px017838
MPPLSPTRVTPHVMNYDNDAPSDVKERQLNVTNGRNDRTRANDEQIVRAIANCNLRSRGT
SASTKSGGLLLSPRLADMLSGGCDGGRRLPPAAPAAVEGLPHTETETGQFPARALPSAGM
LTFLQSFICSVGNQCSPMEEYQEIPLYENSRLTQLQRQFSPLLRNSSVLATAAAVPDALR
LLGAGTVATVTVAIDEPQFLDIVHNGLRVKDLFVDPARVKRDTLLTIFNLSEEDADSILQ
AEISFQGIFKGSLNRCDPASLSRVLLVAPSVTELMANKLCPLNSKELQDILVGLLLEVDY
SKYIKMIGQMYSKLNGDTRILELADTLTAALRMTQLDSFVPPEVATLFGQAGGQFRYYNL
TIISKLLDRFEPIFKDTEAFRSVRSLSDAGISGAQWLYKIFSRQTNNDSVEEATGLVIQQ
LDGNIKLDGVERLSSMFKKAVDAFGNGLESSVSLEEVFQALPKVANFVLRWLSKEMKHTI
LFYSTLLTKLIEGAHKVILNNMSVEQIAYNVSARHPAGVRALVLLPPRLLAKAFDGLADA
DRTLILSSKLNAPGSMFCDAGRLQRFFQSTKEEAASARDALCVDPWRDYVVDLIQSLGIL
DVKVNINSMASLLIQETLGKDTTDQLYPIDKMFQESYSLIQDIQNLGTKPKSSLDWNKML
GVAEDSEFMKIVRKRLSHGSQVLITVHGSLAKEVIKQNTILDIKITPILLSVSRLVAAFN
SELAAADRQMLTEFKMAYPAVVEALLRTFLDEKKTYRFLSTHAPTMFCNGSQTASTYIEV
PPVGAEDLVTALCGMTRQIERGLLPDSFVGKALKALQSTPQSAFGEVPWTALINGLRDLY
TTLLTDYTYIFQFATFNMDESTQSRVKDLLGETKEFWFGRGRLAKSLQLSINVLFRVLDV
IDRDIFNLTNEIWLKIKYTFNSARGLLVIVDEVFKMITALTTQDSSYAPGLPPATAAALT
MVLPNLPRLVVDAVELVVRGDTDVTAIISTLTATPPWPCTSLAPALGVSAGARGALRGAE
AVLCGDQAFLDEWAAYEPAELLKGITNLEKANTTKYPPHVFLTFSSNFDALIEDADNLRV
ALETVFKDNSTSVENPTIMTAWSYAVQVFNRSDRDVIFRNFFTKLDTVLNAVNTTTTDVR
DSSPLNILWEDLLKCGFTQPQCRGLARAVWQRTVEFVSVFVESVAVDLRTYFEEINEPDA
NIIQLLGFTRGTGLYVLYEKMADFAAVLLHSYWDYGFMNQGYDNSLTISREINYDSIYAD
INTTESNLQLIRTGPSPPTTPAWVTEDSVLMLRRTAKNLFTKESLTKLSFGVLGNLVDAS
TLFLNNSQCKLCSKLTTWFKQLNLQLFKKQDYDSLMCHVEEMSLEEVYHTLKNDFHWDMA
LKELISTRNYTTLELNKAVTDLLEQLKLHVLDDVTASTTKLQGCLAGNLTANEFSNATLF
VSVLSHTIKLIRAQLPHVQEISGMTEEPFLQQLHSGVAHNLHVTLPLKEVVGNNKQWKAN
VKSVIKDLELVNEIGESQVDLLELQKMPQAIDRWMLLQTRSWDNICNEYNCTQLSHCFNS
SIDMDSWNKKLPALQSEQFWRFSFISPMLHHASRLLSHISRLLGVASFVDIPGVMEGEFT
ALIDTVLQVLQEDVLGVILYSLEGFCVEVHPVLSGTPLDFDLAAVLRGLQIIREYRTYVV
ENMDLKLPISQLFPDPDRLESALNRAGVNNTNFWALAAPMIQGGYIDLMPDLNNNNYSPL
IPELGVNLYLRHQVSSNRNVAEILSHPTAQSIRRLSISLSTSFSSVSSRTKEPSSGVEVR
ILSLKITLFSSTTIGFESDFVFTRKISRMSPSFIGTSIAFPLLNSKDKPFKISRFLCFPD
AMSQVLLFGDRPGDAAGAQDAVVDQLCGGARPELLPTLLYHLNYTYVVQEISKLLLSQVY
SASNLTQEEGATVLAQYRDMMALIPVVQENVGELSGVLGKEPVFAALRNFESVGGLLSSS
DFLSSAGNMLCGTPFASNENRFYKAVVQTRDYSTEPDPEQLEVLPTDFCRSLYTDILSMN
GGKIVWSFVKPLLMGRILYTPATPAVYKIVEKANSTFALMSNLTSMVHKFSASFPSIRLL
SQHGAALEGLRALATTVLGAGEVGGVDVKGLFEEIGDLEGLGSLLRRASDLLRCLSLNRF
HPVRDEDQLARDAANLTRVNEFAAGLVFTNIEERGDNPFRVEYKIRMDIESVPSTSRLKN
QFWTPGPQANFLEDMRYFRGFVQIQDLVDTAIIQLASNRSSRPRRQAGEEGGEEERHGVY
TQQIPYPCYRRDFFQSSLYESQALIVVFFFALLFSVSSAIRFIVAEKESGNTMLMSVMGV
NITNHTLSWFLSSLAELSLMSVMGVNLTNHTLSWFLSSLAELWAAALCVALVLALGGVAP
RTPPALLLLLVMTHAVATLAFCYLVSKLFNSASLAAVCGGLGYMVTFMPFVIILSLEAVL
SDVSKIITSLSMSSAFCYSLLHVARFFFYLSFMKDTLHTLRDFHSFLYKSKTTSLSMSSA
FCYSLLHVARYEAVGTGARWADIWKSPDGEDNMTIASMVVMMLVDAGLYVLLGWLVDRFF
GPKTLQSNITKCTTTDEKAGVSIVNISKSYGSRLALDNVSVELQRGQVTALLGHNGAGKT
TLIKIITGMLKPTKGHVVIRSLAAESGSTQLGVCPQTDVLFDNLNAEEHLTLYAQLHSGL
SREEVRGEVESMLSILSFNKLSHKPAWALSGGLRRRLCVALAFIAKPPLVILDEPSAGVD
PPHRRDIWDLIVKLKEDRTVLLTTHHLDEAELLSDQVVIMHKGQIHTVGSPLEIKRSMGN
GYTLSVIYPTVPDDSWPEDGMEGHAKALFSAVKAVVKNAQLVDMSDKEVEINLPFFDVDG
LNNDFLALSLALESRLPSLGFSRFTLDCSSLEQVLFNICSRAGGEGGEGGEGRGEGRYGT
VSSSGSDDTPTQTASTSSIKNDKVPLVPNEGALSGTHYEQFKALLYKRFIHYTRNRWLLF
LLLVLPSLFVTIAMAFSMIRPPADHEVALRLSPDLYQGATQFVVPEPTIYSADIDPSYAE
RVMKIIEDSKMAHHWTETDTPQCACTDVRQECSYSEPPGAPPAMVVLPNVTTANEWLVAT
QEQYIQKRYAGYSAALTNNQTVFTAWYNNKGAHALPAALAGVSGARMRGAGGAGAVIETS
SHPLQISQEQLSRSTLLQHVADAGIAGMLLLAYSLIPAGAAIYLVWERTRREQRLQLLCG
TSPAVYWASAALWDQLIIVLNICITACVLLLFGFPVFVWRDNLAAICLLLFMFGLACNAL
IHVSQRLFSDASLANMVLFCGNAFLGLSGLAILLILDIISESEVTLNTVDIKFYNTLPKL
VQRAGGVLPVIPNYNCVFDCTFQATDNARWTLHKIFQLSPQFALGDALVEIAKNTIQATT
ETETLSPYFDLYAMKVLARFGMDTYASPLWDPLLSYHFTALALLTIVLTAFNLALEYDCF
EGIISRFRPPYSPPTGPVSAAAAAERSRVARLNVARPSGVRTIQNINAGFEPDEKLSKPP
ASDGDDVAYSVGLARVYNADDRPALADLTLGIPKGQCTALLGENGAGKSTTFSLFTGEIR
ASAGQIYLHGRPVTPRELCSGVISYCPQSDALDPLLTVYQTLRFYCKLRGITNEREVIPR
TIDMFSLSKYTHALAGVLSGGNKRKLSAAVAFMGRAPLVLLDEPTSGMDPGSRALVTRVI
RLSSSWGRSVLLSTHALQDAGRVAARAAVLRRGRLEALLDVATELNAGYVVTMRSRDAAA
AGRALRDRIPRARVDGSRVHLPATSTVDGKEVPTRLSDVLLALAQLQAAGLVDDYTINQT
QLEETFLNFTDRKDRAMEHADPSTLMMRRNSEELSSVTSL
>Px017858
MESKGTQIHLPLMGRGSKEFNDKVTFVSRSSPLGEPLNNGQIVGGSQINLCNGPAGAACITGLYPKVPNGYGDSKKPMASLTHLPKRPPVDIEFSDLSYSVSEGRKRGYKALLKCINGTFRSGELTAIMGPSGAGKSTLMNILAGYKTSNVSGSILINGKERNLRRFRKLSCYIMQDDCLLPHLTVREAMFVAANLKLGKDMTKNAKKIVIDEILETLSLVDASDTRTINLSGGQRKRLSIALELVNNPPVMFFDEPTSGLDSSSCFQCISLLKSLARGGRTIICTIHQPSARLFEMFDYLYTLAEGQCIYQGSVTGLVSFLSNMGLHCPSYHNPADYVMEVATGEHGEWVHKLVMAVNKGNCGRAQPAPAAAAAAHASNYNNQPPKTNNAQKAETLEIIVDKPTCTVIDMSEPSSMNTEKQVALPNATNLAPVTCTTSLLDSSESFSKKPVKTGFPTSGWKQFWILVKRTFKSILRDQTLTHLRLCSHTIVGLLIGFLYYDIGSDAAKVMSNAGCIFFTVMFTMFTAMMPTILTFPTEMSVFVREHLNYWYSLKSFYFAKTIADLPFQIVFSGVYVIIVYFMTGQPMQTDRVLMFTTINILTALVAQSLGLLIGAAMKIETGVYLGPVTTIPVVLFSGFFVNFNAVPEYFKWLTYLSYVRYGFEGAMLSVYGFDREKLQCSEAYCHFRSPKKFLEEMTMDKANFWVDVGALAGFFVFIRVISYLVLRFKLKMMQ
>Px004981
MAMTVVRYVLVQFLAAACLALVFMGVVVRLSEERASGVQELIKMAGVKGSTIALSYIIDA
TPMAIIFSVIATVLLTVTENSLVQTTHWSIVFVFLLLLYYNIVAMAFLASYLIKSQSHLV
SISLVVYYCLLLVAYLTTSVDERPRVLLALPHMPNTRFWPRLRTAELTDTPATLSTVYDL
YLALIVQGAVYALLAWYASKVLPGQYGVPLPWNFLFREYGSWYGRKFRALSNVTLDIYKG
EITVLLGHNGAGKTTLNSIITGMQDATSGSVYVHGHHSVRERAALHSLIGLCPQQNMFLA
DLTVLEHVMFFTMLKGGSLRASRVSSMQLLREMHLDGKAASRVTSLSGGMMRRLQLTIAL
AGGAEVLILDEPTSGLDVETRRDLWNKLLTLRGDRTVVLTTHFMEEADALGDRVALLHGG
RVKCHATPMFLKKAIGSGYRLTIATTPTASEPTITAAIQSIVGAARLNKREGSSLTYNLP
AAGSARFPLLFNHLEQGKGALGIDYMGVGVTTLEEVFLRLGRDSDDEIDTVGSEVPPQFD
KKSGWPLVRSQVAALVVRQARFTYSKKIVFLVFETIIPLLLIYGLTYLTNTSNTNSKPAM
GRVGGNRTVMDLGLYRRMGDSSVLYRVNVSEPKNVAAVTRRFDNARVDVMRGSEGLHLAV
LSNVVLAIRERTTGSRASYIMCRVTPTIYWLSSLAYQLLLATVVVLLPTLVIVALAETDK
SVDYVFIFVVMLPTLAIVAVAEKDQTVDYVFICEYHQPLSAIAIFYDLGSLDNKSPIVIL
RNHDVAAERNEAIYLYLMPVDIRERVAGHAVTPRVHVRAQLHDGPREDAAHCAGARGAVR
EKNNSQSRQDHTRTSLYDFFDEGDTGSVISTFSGHKLSPLGDWFIMIILFMIYMGLTILT
QYGYLSGGWDYFFNTLRKKYKPRESPYDNAHVKNEAAYVAKTVGKPQSEIQESLLVHDLH
KNYYKLCSKSVNAVRGINLTVKKGECFGLLGVNGAGKSTTFKLLTMEGTPTRGRMFANGH
FLNGKQSHDKNKYITIAKHSKSIQWRAYCQKAISSSQPLLVDKRVTYELLSYSMDEMEAL
CHRIAILNQGWVCALGDLGTLRRDHAAGHSLQIKLKRGSKFSTLSKDEAASSRYREPETT
SETTDIQMQKLKEDIKQKFKCTLKDEHKSMLYYNIDENLPYSDMFTRIEELKAGHSIIED
YTVHEMTLEEVFLNLAHGNEAKKQQV
>Px016679
LLNPSKSQAIVLGSSRMLNKIDLATAARIRTSGMEGSITVNGMERNLSSFRKLSCYIMQD
NQLHGNLTVEEAMGVATALKLPSATTKAHKEEVIQEILETLGLSEHHKTMTSNLSGGQKK
RLSIALELVNNPPIMFFDEPTSGLDSSSCFQCISLLKTLARGGRTIICTIHQPSARLFEM
FDHLYTLADGQCVYQGSTGRLEDTLSTQNGLPFPESKVPDLNNKKDMEVSLAPEVNKNDL
SQVRDKFRQEPQNGSNGSNLQNGLLQYAANEIAKGKGEPLVVQMELEKQDNASVSLLGDS
GSPRRYATSELTQFWVVLKRTLLFSLRDWTLMYLRLFAHILVGILIGALYYNIGNDASKV
LSNLGFLFFNMLFLMYTSMTITILSFPLEMPVLVKEHFNRWYSLKSYYLAITVSDIPFQA
IFCIIYVVIVYLLTSQPLEMFRFVMFLTSCLLISFVAQSVGLVVGAAMNVQNGVFLAPVM
SVPFLLFSGFFVSFNAIPVYLRWITYLSYIRYGFEGTALATYSFNRTNLVCHQVYCHFKD
PDTTLDELDMGDADITLDIAALCVIFLVLRVSAFLFLRWKLKSTR
>Px007660
MGKLCIEVTPNDKIATISEELCIGCGICVKKCPFDAITIINIPSNLEKHT
THRYSKNSFKLHRLPIPRPGEVLGLVGQNGIGKSTALKILAGKQKPNLGR
FSDPPDWQEILSHFRGSELQNYFTKILEDDLKALIKPQYVDQIPKAVKGT
VGFLLDKKDELKNQTQICKMLDLSHIRGREIAALSGGELQRFAIAMVCIQ
DGDIFMFDEPSSYLDVKQRLNAARTIRSLIHPDKFIIVVEHDLSVLDYLS
DFICCLYGVPGAYGVVTMPFSVREGINIFLDGFVPTENMRFRTESLVFKV
AESATEEEIKRMNHYEYPEMTKKMGDFSLRVKQGEFSDSEILVLLGENGT
GKTTFIRMLAGNLEPDDGSGHLPQLHISYKPQKISPKSQGLVRQLLHEKI
RDAYIHPQFITDVMKPMKIEEIMDQEVQNLSGGELQRVALVLCLGKPADV
YLIDEPSAYLDSEQRLVAAKVIKRFILHAKRTGFVVEHDFIMATYLADRV
IVFEGTPSSDATAHAPQSLLNGMNKFLELLGITFRRDPNNFRPRINKHSS
VKDIEQKRAGQYFFLED
