# Supplementary material for: Characterization and expression profiling of ATP-binding cassette transporter genes in the diamondback moth, Plutella xylostella (L.)
Source: BMC Genomics. 2016 Sep 27;17:760. doi: 10.1186/s12864-016-3096-1 (PMC5039799; doi:10.1186/s12864-016-3096-1)
Supplement: Additional file 9: — Protein sequences of the ABCE transporters of the eight species. (FA 7 kb) [file 12864_2016_3096_MOESM2_ESM.fa]

>Px000766
MTVVKRQAAAQSGVSSEVEVLKALKSLFEHHKALDEKRQAAAQSGVSSEVEVLKALKSLFEHHKALDEKVRERLRVALERNTALEEELALTKEELQQYKSNGGQDGDKPKENGTVQTGSPEQNGEPPQHKEQNSTDLESGKTKVTELQNTIAKQSAELSSWQRRVAELNNKMAEVEERLAKGEKELVKKQEECIKLQRDLRENVAQKEDQEERIATLEKRYLNAQRESTSLHDLNEKLEQELQHKQAQLKLQEEKIAAIEEKLELSTQKLAQMSSLPEMEEQLKARMEALNQAQERHGAAEERIQRMEASVEEKNAELVRLNQRLRMNEEHNTRLSATVDKLLAESNDRLQVHLKERMHGLDEKNALTQELEKTRKYAEQLQHDKQDVLKELAKWRLETEQLKRQMLQQEIAFNIQQTDALTRSLSPGAPPPQQQPGMFQGKLDGSWEKLQQAHVLANVQQAFDVSSDAENDESDGGVEGHTDAAALALMLQEQLDAINTEIRLIQEEKQSTEARAEELESRFHNLTISSMGPCGVLFKVVVVCDMTWQRADGAELHRCLSMANYFNAMQQVGSYEHMNVVSRRGESPPLAASPSRPHLAPHHKYHTAPASMSPAHGHYRVSQSSESLPSSQLQLCEDQSMGPPPEGAESPLTARSLRLERAARALHAERDRLRTHYQPPQDTTDAHIQHTIRTRFAAATVLAIAHRLNTVMDYDRVIVMDKGRIVESGHPYELLNKGQRHSTLLSKSEAPLATPESFADNETVVLGRDRVRTYSSRSEAESENIFKSLVEQTGRETAALLYEMAEKSYKKLQEKNT
>Px001110
MPTIQTFPAEASVVVQEHLNRWYSLTAYCISKIVSDLPLQLLCATIFMVPAWVLTSQPFELHRMALMWAVSILITILAQTSGLVVGAACGVKLGLFVVPAANIPMLMFSEFFIPYNEMPVYLRPLAHISYFRYAFDAAIQTVYGFNRETLPCYQPYCMFKHPDKFLKHLGLNTQFQTDIYALCIWIVLLQFALMCVLTFRIHRACR
>Px001111
MGQVDTLLPVALVDCMGFFLEVVAILVVGCIVNWWLRLPTALGASSAXXPPAVVACLLFVLRDVFLHTSRELKRIEAIARSQSLNHAAATVNGLTTIRSAGHQQRTLAQEFDKLQDLHSSSWSLVLVTNRAFGFWMDMACCAYLAVVGYSFLLFLAGGAQGGNVGLAITQVLGLVGMCQYGMRQTAEVENQMTSVERILEYTNLPAEGPMEPDPQLKTNHPDVDLDKWPSKGEIVFEDVYLEYESPPKQAGNKDESPKDELAKSVPDQPNYAIKGVSFRIQPAEKVRILYSAIIMDNISKN
>Px001275
MGQVDTLLPVALVDCMGFFLEVVAILVVVCIVNWWLLLPTAFVACLLYLLRDVFLHTSRELKRIEAIARSQSLNHAAATVNGLTTIRSAGHQQRTLAQEFDKLQDLHSSSWSLVLVTNRAFGFWMDMACCAYLAVVGYSFLLFLAGGAQGGNVGLAITQVLGLVGMCQYGMRQTAEVENQMTSVSTDECVMCTSRFQILWWFNTVTDGI
>Px001772
VTKSFYKNCKPSAAPTQSVHNVAYEHCDAHFYSKITFFWLNPLLYRGYETPLESEDLGELPEKERSYKHYHKFNKMYKDQVVSKDELKEKQSLFRCYIRMVWPNFYLAGILKLFSDVMGLVPPLGLAVIIDYIAAPPAPPPAETVTVSEFLNNGYVSAILYLLYTKLGVSAIIGTVASIVLITPLQFYIGKKISDNSKEIAKCSDHRISKMTEILQGINVIKLYVWEDLFNEKILNLRELELKHLNKDTIHWNLLSRTDESAMESTFASITSNGVETAPVTNNVSDKEPSRHVDNECSVWLCYIRACGWWGAGGAAAAAGAQLLAVAADCWLAYITTENAKRDITRDQMWQWMSGYAFWCGGGLFLAGLARALGGAAGGAARRVLHERLLHATLHAPLAHHHATPVGFMLHRFSHDVHVVDSKLPTAVTRWAQLALTCIAAALVSVAAAPWSLLALAPAAALYLTLQGVYLRNARELQCAEARSAAPIVSLAGETGAGGATIRAARLQRQLRTNFLTKLDHNHNALLLLNAANRWLGLTMDLVGAAAVCVSLAVSAWCGGGGGAGGALAGLAGAHALLLPLYLAHLAKCRADLALHLAAVERLVADTKVPQEDYRDDCEFLFYYLQGQDRLLKEWTVDRYMSRRMVIYHILPYE
>Px002417
MDPIECEMGENPKRGEGGGGGGGGGAAEPDDRASMNSLILWNITKALEQNPNMNLEVALR
EVSQLVSSSAYGAVSRALASEQRHLACALLAWQQLGHRRVDSLLQLVESREKAKAHVASL
IQEVHGESEQQQPVQFKNYSDCVIQTSHVGMNGSRPSVMGPVVTLPALPRPRLWTQPSGV
RPRASAQPSLERPWATPPCLARPLVMRVEDSSGQAPTTSRRICCKGPPKASSALPRPPLR
APSSNINQLRAEAAWQDLERGFQKKLQLSKEKEENITKQLEHVEEEYEEYKKVTSELDEN
LKTRIAAVEAEKSKLMEMEKAMCELACTRHQLNEDANKKKGTLSKQQCNCLQYERDNQFK
EEQAKNKMNSVKNDLEAARLLALEAERVRAKELKDIKNSITQTAAALKREEDENDTRTEQ
LEQLRKKKEQTEKALGECKLACETAVSEALEDLRRRRLELGDMQLAVYNCNIRFAMAWNK
FHVFSCTFTDQCAYVDMMRRMIGRFKRVLMSGDSGGVSLPAARGRRGGGEAHALARRGLL
LPAGREALGKLEVGELTNKGCSCTTLRCRLLTELLHSLFGGLQEELGLTGSSMPCQLLKC
LDDKHNWDRSTDLKIHLKNYFLQLLVGEMEIAIAASIEMYHAKWIGACCADRGPPCPTSC
QALEARARELAEELVKQQSAASQYSCDPCRCDTRGEKFQRNQKCESKVESV
>Px003430
MWQWMSGYAFWCGGGLFLAGLARALGGAAGGAARRVLHERLLHATLHAPLAHHHATPVGFMLHRFSHDVHVVDSKLPTAVTRWAQLALTCIAAALVSVAAAPWSLLALAPAAALYLTLQGVYLRNARELQCAEARSAAPIVSLAGETGAGGATIRAARLQRQLRTNFLNKLDHNHNALLLLNAANRWLGLTMAQATVPKKVLFI
>Px004198
MLGAIVNVLASMKTNPSVDFLEEIRLPALKLISLYVGQAAFTFLYIHLLSQVGERVASQMKQDLFNSIMRQDMAFFDQERTGELVNRLTVDVQDFKSSFKQTISGGLRAITQVIGSAASLLIISPQLTGLTLVCVPSVVVGGAFIGGLLRKLSREAQAQVEKATLVAEEAITNMRTVRAFAGEEGESNMFAEECEKVSELNMELGLGVGLFQAGTNLFLNGMVLGTMFMGGHLMSTGHMSAGDVMAFLVNAQTVQRSVAQLSLLFGSVVKGLSAGGRVFEV
>Px006298
MLHTKLTARTDVKIALAASAALSAWYVRNSFKTKGKSSDGQLSTLSPEERIQYMIKEKNK
KGPKAQVDARFFAELKALWKIMVPGLWTKEAGYMALIAFSLISRSMCDLWLIQHTTLIEG
SIISMNKKEFVRLLTQFFTAMPLISLVNNILKWSIGEMKLNIRTNLTMHLYENYMKGFTY
YQVTNLDNRISNADQLLTTDVEKFCETVVDLYSNISKPMLDIGIYLYRLTMNLGATQYQQ
ADAGYWDLSVQADYESGRYGILTSNVYTFQTPGIMMAYLFLSGVLLTHLRKPTARLTVEE
QKLEGEFRYVNSRLITNSEEIAFYQVCLSFTILLL
>Px011552
MRFVFFYCLLLQYGRVSWRGQNARGVASLALLAVWALGAAAAALRTSARVSLAAALLAPAGGLAAAALHVALWSRRAAAPLLYLALYHLLAAAAAAARIYQHLHAGLDVQAIDLHIQALSFIFASIVAIVDCICFYDEVTKSFYKNCKPSAAPTQSVHNVAYEHCDAHFYSKITFFWLNPLLYRGYETPLESEDLGELPEKERSYKHYHKFNKIYKDQVVSKDELKEKQSLFRCYIRMVWPNFYLAGILKLFSDVMGLVPPLGLAVIIDYIAAPPAPPPAEPVTVSEFLNNGYVMLLILTLALIAQALLSQNSTHLVTVEGTRLKTALQASS
>Px012212
MIDKKKKKNKDSETEEDFENRISFFQIFRYGKWYELLATVVGVVFGMASGFGICFNLVTFGEITTALVCRTTYYEVTSSRLPVLEYFGGGRQLTNASYEENMAALIEDGEALLLSMVFSIGLSWILVILAVWLVNWSALKQITRIRSMFLRSVLRQDMYWYDTDTSFNLASRMSDDMLKLKDGLGEKLAIVANLVGTAVLCIAAAFPQGWQLTLACASVVPCSIAASVALANYQTKSSVRELNSYSQAGKQAEEVLKSVRTIIAFGGEQKETERYRRLLEPAESYSRKRGLYTGIGTGLNWVLTYSLNAIGLAYGTRLVLDDMVKPAEERRYEVGSIISVSGFGSVLDEETKLKILVESRLV
>Px012297
MIYFGWIAGMSTARVDERVDFLVQLLQLPSHSSIWDHLVEVTKDKRTTVIITTHYIDETKQASLIGLMRGGRFLAEEAPSELIRRYQAESLEDVFLKLSVLQNMGKRRRSSILAGVVERVEIPAIPVPYATKELALAAAYGGRARAVLVFPGNFSESLQDRLVDGRKAPDWVIASSDIEVHMDDTDKQVEWMLNRDLQLAFMDAAMHLAKVCQLPKRLFTVPVYFHNPIYGLKIPNFTDFAGPGVILTIIFFLAVALTSGAMLAERNEGILERSLVSGITGTEILFSHVIVQMLVMGIQSGVVLLIGFVFFGLTINGPLGWVIFLTVITGLCGMTFGFVVSCLCDTERTATYLALGSFLPMVLLCGIIWPVEGMHFILQWISYFLPLTKSTESLRSMLQRGWDIDVPTVYSGFVSTGIWIFLYLTASILLIKFKKG
>Px013182
MSTISLTLAVNMYTCRWTPRPLRRLLSSDSDTVNEDQDHQENGRTDESAMESTFASITSNGVETAPVTNIVSDKEPARHVDNECSVWLCYIRACGWWGAGGAAAAAGAQLLAVAADCWLAYITTENAKRDITQEQMWQWMSGYAFWCGGGLFLAGLARALGGAAGGAARRVLHERLLHATLHAPLAHHHATPVGFMLHRFSHDVHVVDSKLPTAVTRWAQLALTCIAAALVSVAAAPWSLLALAPAAALYLTLQGVYLRNARELQCAEARSAAPIVSLAGGSRARRARAGPPSAPRACRGSSGPTS
>Px015567
MKIKLAGVTRAGQSRKRQPISRYITGYNVTICFTNDIVWNGNPSSASSSAYSSPLLDVGLSQSTPLDAIISFNPSSTFYNFHYKPPDCGQHLDGGHSVAAVGGGSAERAGSSGREAMLSGRSEEDQRNALETAASIATEAVVSIRTVQSLDLIKGCIVQPQERARRRTLVTAYMRPVLALQIVGSIWMEGIVSRQSEEDPRNALETAASIATEAVVSIRTVQSLAVEQVFLDKLQISLQTAMEALSKQTKWRGLVLGLGIYVPFLCFISAIVYGVHLVAREGEEYRIVLTVTQGIMYGAYMLGHSLVYAPNFNSAKACGARILSTINRVPLISTL
>Px016263
MTEAPDNIAALSEKILNGKIYKTAKKLQEIEAPSEPTKNMELKICYPIEEDVENQIMLTNEKCTYKVAQYAEGSGSSSSLSSQSEMNSSLAWMRVKSSESCGYPTTYCQQFSILLCRMIKQIFRNKQGIYIQTVHHVMCGLLMGLCFFNMANDGTQMFNHLKMCVGIVLFFAYTQIMAPVLVYPQEVKLVKKEHFNRWYSLTPYYAALTVSKLPVQVTLNCVFCAIVFFMVGVPFKVNRFVAFCLTGNVVSLASEGMGMMIGSVFNVRNGCAVGPCVIAPFLGLAIYGFDFAHRIPLLMNILMKTSFIRCGVVAMVLTIFGFNRTPLECSDIYCHFANPDVLLKYLDIERSSVWIEIMYMLGLMLVYRSLCFIGLKWRFST
>Px008257
MTSAQREASAFTKFRLLMWKNFLIQWRHPAQTVAELLVPVLAMSLVMVLRSQIMPSMEDR
VDYPPFPAHTLQYSSVVLAGMNVTRMSIAYSPTSPVLQDVVQMASLKLLVNNYKVLLPLL
IEQLENFIPGFDPGILENLDPTQLPDDVLDLLKILVNSVGYENSAELKGIYRNEESTRTV
IAAVEFPDELHGEHFRDTPILK
>Px010794
MYCDDKRRLWRLLLLEIFLALLLIGLSIIVSRPIFLTPVRETAEPALKTEDIIQALDKDTYLGYAPAEEPYESIMKKAAEYLQIPVRGAKSITELEDSLYLNYSRSKGVVRFPVVWIIFDSETGNNFWKFKIRSRASPGAFVQTYKEVTDELQQQLGSGLLAAQVAVSQAVLQRAAPQANYEVHLQPMPESPLTQEVAVKRVLVWMLLCLALALLPPRALCLRDVDFSVIYLGWLSYAFFTTLPVCMITAIYLIFTFRWIKLWSTFLFVMSYQLVMLMMAFILTMFHDTAAMACIWVASMVVAQMFICLQFAHYNFGFLSMFLQVFMPPMGLSNAMHSFALLQIGRGESTTLDSTPIYVTNWCWVLVSILYFGVLMMMQRTLGRQRAIRGQVPWKSLFQWKKAAPQLHHVYVPTGKEREPLQEVDELVAKAISFNNVSKESMGAVHLQDVTLDIYRGEYSMLYAERIQKSTPRTLEDLITGLTLPDEGTINILGRRLDGSSVVAPHMLGYCPHAISLLPDLTVQEHLYLFIAISMWNESSYFMEEYAHIRQQRLLAECGLEAVALVKISQLSTYYQAQVCWALAMLLEPRVVFIPNFTDKPVYVKVIIDKILQYQKHLTIVQTCISSIRLEYADRVFIFDHHRLIFGGTPAYMYFKYGRQYRVRLNLTGHRSEQHDENMSDLVKRIRAAGGSISIKFRTLLICRLPVSPTDSIEDLLRHLKENARQYGIKALLSSILLGVLMGQSLTVHPAELAARAGVATEQDQLLTSLTEYLMIQAIHSPQQYVYKYAYGMEVEEAQTAGGTKLIVEAKYSPFHVDRHGAARSLARVYMALLRHYTDTLDANIHVVNKPLSMDKKPWLLDEAIPPFLIQVLMLLTVSHVLLLPSLENGFRRGSTHMGKVGMPIT
>Px010795
MEKVYQLKDRDVPTTNPFGEYLLVNGVSLKQHGLFSLTNIYLGVGRGGALAVSGIGRHGRVALCELLAGYRLPTGGDALVMSKYSLWRSPHKYSQHVSLCCGRTPLPPWLAVRHALELIAVLRGIPRKAVKGIVRNYIDALDLSDQAHMQVRFLSHYDRQKFHFLTAVIAAPPVIVLDEYVSQHQSVAVREAIYSILYHLSKRGHAVIVAASTWSITTAKCGTCELDYSLSIQNIRPTTSRGCGVVVAVVWCGCDRLAIILNGNIYDIDHIDRLIHMYGTEGFIVVVHLKNDVDVATMFGEYFDSFHINDATEVLVNVQVYDAGLDWAEVFSRMERLQSHQHDVYSYIITSIPIDFIYNSIILKETWNSLTLTPYPCIFKRIFSRGGRKRQPTPELVENLKTFDPKYSVKYLNELPWSVVFHK
>Px013615
MAADDCRQLRLLLWKDYLIRKRKLITLGGAVWATLVVLSLYIVRANIDNQDFPTCQFPARALPSAGMLTFLQSFICSVGNQCSPMEEYQEIPLYENSRLTQLQRQFSPLLRVSY
